# Supplementary material for: 4-(4-Methyl­phenyl­sulfon­yl)piperazin-1-ium tri­fluoro­acetate
Source: Acta Crystallogr Sect E Struct Rep Online. 2013 Jun 19;69(Pt 7):o1112. doi: 10.1107/S1600536813015900 (PMC3770385; doi:10.1107/S1600536813015900)
Supplement: Supplementary file 1 [file e-69-o1112-sup1.cif]

##############################################################################
#                                                                            #
# This CIF contains the data in a paper accepted for publication in          #
# Acta Crystallographica Section E. It conforms to the requirements of       #
# Notes for Authors for Acta Crystallographica Section E, and has been       #
# peer reviewed under the auspices of the IUCr Commission on Journals.       #
#                                                                            #
# Full details of the Crystallographic Information File format               #
# are given in the paper "The Crystallographic Information File (CIF):       #
# a New Standard Archive File for Crystallography" by S. R. Hall, F. H.      #
# Allen and I. D. Brown [Acta Cryst. (1991), A47, 655-685].                  #
#                                                                            #
# The current version of the core CIF dictionary is obtainable from          #
# ftp://ftp.iucr.org/pub/cif_core.dic.                                       #
#                                                                            #
# Software is freely available for graphical display of the structure(s)     #
# in this CIF. For information consult the CIF software page                 #
# http://www.iucr.org/resources/cif/software.                                #
#                                                                            #
# This file may be used for bona fide research purposes within the           #
# scientific community so long as proper attribution is given to the journal # 
# article from which it was obtained.                                        #
#                                                                            #
##############################################################################
data_I
_audit_creation_method     SHELXL-97
_chemical_name_systematic
;
4-(4-Methylphenylsulfonyl)piperazin-1-ium trifluoroacetate
;
_chemical_name_common     ?
_chemical_formula_moiety     'C11 H17 N2 O2 S +, C2 F3 O2 -'
_chemical_formula_sum     'C13 H17 F3 N2 O4 S'
_chemical_formula_iupac     'C11 H17 N2 O2 S +, C2 F3 O2 -'
_chemical_formula_weight     354.35
_chemical_melting_point     518
_symmetry_cell_setting     monoclinic
_symmetry_space_group_name_H-M     'P 21/n'
_symmetry_space_group_name_hall     '-P 2yn'
loop_
    _symmetry_equiv_pos_as_xyz
    'x, y, z'
    '-x+1/2, y+1/2, -z+1/2'
    '-x, -y, -z'
    'x-1/2, -y-1/2, z-1/2'
_cell_length_a     7.8796(6)
_cell_length_b     22.5891(15)
_cell_length_c     9.4626(7)
_cell_angle_alpha     90.00
_cell_angle_beta     110.446(3)
_cell_angle_gamma     90.00
_cell_volume     1578.2(2)
_cell_formula_units_Z     4
_cell_measurement_reflns_used     2417
_cell_measurement_theta_min     1.8
_cell_measurement_theta_max     25.0
_cell_measurement_temperature     100(2)
_cell_special_details     prism
_exptl_crystal_description     prism
_exptl_crystal_colour     colourless
_exptl_crystal_size_max     0.24
_exptl_crystal_size_mid     0.22
_exptl_crystal_size_min     0.20
_exptl_crystal_density_diffrn     1.491
_exptl_crystal_density_meas     ?
_exptl_crystal_density_method     'not measured'
_exptl_crystal_F_000     736
_exptl_absorpt_coefficient_mu     0.257
_exptl_absorpt_correction_type     multi-scan
_exptl_absorpt_process_details     '(SADABS; Bruker, 2009)'
_exptl_absorpt_correction_T_min     0.9408
_exptl_absorpt_correction_T_max     0.9503
_exptl_special_details     ?
_diffrn_ambient_temperature     100(2)
_diffrn_radiation_type     MoK\a
_diffrn_radiation_wavelength     0.71073
_diffrn_radiation_source     'fine-focus sealed tube'
_diffrn_radiation_monochromator     graphite
_diffrn_measurement_device_type     'Bruker APEXII'
_diffrn_measurement_method     'phi and \w scans'
_diffrn_detector_area_resol_mean     1.03
_diffrn_reflns_number     11562
_diffrn_reflns_av_R_equivalents     0.0304
_diffrn_reflns_av_sigmaI/netI     0.0264
_diffrn_reflns_theta_min     1.80
_diffrn_reflns_theta_max     25.00
_diffrn_reflns_theta_full     25.00
_diffrn_measured_fraction_theta_max     0.999
_diffrn_measured_fraction_theta_full     0.999
_diffrn_reflns_limit_h_min     -9
_diffrn_reflns_limit_h_max     9
_diffrn_reflns_limit_k_min     -26
_diffrn_reflns_limit_k_max     24
_diffrn_reflns_limit_l_min     -11
_diffrn_reflns_limit_l_max     10
_diffrn_standards_number     2417
_diffrn_standards_interval_count     2781
_diffrn_standards_interval_time     22
_diffrn_standards_decay_%     1.2
_refine_special_details
;
Refinement of <i>F</i>^2^ against ALL reflections. The weighted <i>R</i>-factor
<i>wR</i> and goodness of fit <i>S</i> are based on <i>F</i>^2^, conventional
<i>R</i>-factors <i>R</i> are based on <i>F</i>, with <i>F</i> set to zero for
negative <i>F</i>^2^. The threshold expression of <i>F</i>^2^ >
\s(<i>F</i>^2^) is used only for calculating <i>R</i>-factors(gt) <i>etc</i>.
and is not relevant to the choice of reflections for refinement.
<i>R</i>-factors based on <i>F</i>^2^ are statistically about twice as large
as those based on <i>F</i>, and <i>R</i>- factors based on ALL data will be
even larger.
;
_reflns_number_total     2781
_reflns_number_gt     2417
_reflns_threshold_expression     I>2sigma(I)
_refine_ls_structure_factor_coef     Fsqd
_refine_ls_matrix_type     full
_refine_ls_R_factor_all     0.0440
_refine_ls_R_factor_gt     0.0371
_refine_ls_wR_factor_gt     0.0893
_refine_ls_wR_factor_ref     0.0940
_refine_ls_goodness_of_fit_ref     1.037
_refine_ls_restrained_S_all     1.037
_refine_ls_number_reflns     2781
_refine_ls_number_parameters     217
_refine_ls_number_restraints     1
_refine_ls_number_constraints     0
_refine_ls_hydrogen_treatment     mixed
_refine_ls_weighting_scheme     calc
_refine_ls_weighting_details
         'calc w=1/[\s^2^(Fo^2^)+(0.0420P)^2^+1.4486P] where P=(Fo^2^+2Fc^2^)/3'
_atom_sites_solution_hydrogens     geom
_atom_sites_solution_primary     direct
_atom_sites_solution_secondary     difmap
_refine_ls_shift/su_max     0.001
_refine_ls_shift/su_mean     0.000
_refine_diff_density_max     0.855
_refine_diff_density_min     -0.545
_refine_ls_extinction_method     none
_refine_ls_extinction_coef     ?
loop_
    _atom_type_symbol
    _atom_type_description
    _atom_type_scat_dispersion_real
    _atom_type_scat_dispersion_imag
    _atom_type_scat_source
    'C' 'C' 0.0033 0.0016
                         'International Tables Vol C Tables 4.2.6.8 and 6.1.1.4'
    'H' 'H' 0.0000 0.0000
                         'International Tables Vol C Tables 4.2.6.8 and 6.1.1.4'
    'F' 'F' 0.0171 0.0103
                         'International Tables Vol C Tables 4.2.6.8 and 6.1.1.4'
    'N' 'N' 0.0061 0.0033
                         'International Tables Vol C Tables 4.2.6.8 and 6.1.1.4'
    'O' 'O' 0.0106 0.0060
                         'International Tables Vol C Tables 4.2.6.8 and 6.1.1.4'
    'S' 'S' 0.1246 0.1234
                         'International Tables Vol C Tables 4.2.6.8 and 6.1.1.4'
_computing_data_collection     'APEX2 (Bruker, 2009)'
_computing_cell_refinement     'APEX2 and SAINT-Plus (Bruker, 2009)'
_computing_data_reduction     'SAINT-Plus and XPREP (Bruker, 2009)'
_computing_structure_solution     'SHELXS97 (Sheldrick, 2008)'
_computing_structure_refinement     'SHELXL97 (Sheldrick, 2008)'
_computing_molecular_graphics     'Mercury (Macrae <i>et al.</i>, 2008)'
_computing_publication_material     'SHELXL97 (Sheldrick, 2008)'
loop_
    _atom_site_type_symbol
    _atom_site_label
    _atom_site_fract_x
    _atom_site_fract_y
    _atom_site_fract_z
    _atom_site_U_iso_or_equiv
    _atom_site_adp_type
    _atom_site_calc_flag
    _atom_site_refinement_flags
    _atom_site_occupancy
    _atom_site_symmetry_multiplicity
    _atom_site_disorder_assembly
    _atom_site_disorder_group
    C C1 0.7630(2) 0.06870(8) 0.2940(2) 0.0153(4) Uani d . 1 1 . .
    C C2 0.6839(3) 0.01633(9) 0.3194(2) 0.0183(4) Uani d . 1 1 . .
    H H2 0.6086 -0.0057 0.2388 0.022 Uiso calc R 1 1 . .
    C C3 0.7192(3) -0.00242(9) 0.4665(2) 0.0196(4) Uani d . 1 1 . .
    H H3 0.6670 -0.0373 0.4841 0.023 Uiso calc R 1 1 . .
    C C4 0.8315(3) 0.03019(9) 0.5883(2) 0.0192(4) Uani d . 1 1 . .
    C C5 0.9097(3) 0.08191(9) 0.5598(2) 0.0214(4) Uani d . 1 1 . .
    H H5 0.9856 0.1038 0.6404 0.026 Uiso calc R 1 1 . .
    C C6 0.8771(3) 0.10158(9) 0.4140(2) 0.0198(4) Uani d . 1 1 . .
    H H6 0.9307 0.1362 0.3967 0.024 Uiso calc R 1 1 . .
    C C7 0.8684(3) 0.00917(10) 0.7478(2) 0.0259(5) Uani d . 1 1 . .
    H H7A 0.9878 0.0212 0.8105 0.039 Uiso calc R 1 1 . .
    H H7B 0.8600 -0.0332 0.7488 0.039 Uiso calc R 1 1 . .
    H H7C 0.7809 0.0261 0.7855 0.039 Uiso calc R 1 1 . .
    C C8 0.3628(2) 0.09780(8) 0.0749(2) 0.0167(4) Uani d . 1 1 . .
    H H8A 0.3811 0.0860 0.1777 0.020 Uiso calc R 1 1 . .
    H H8B 0.3528 0.0623 0.0149 0.020 Uiso calc R 1 1 . .
    C C9 0.1909(3) 0.13368(9) 0.0128(2) 0.0171(4) Uani d . 1 1 . .
    H H9A 0.1691 0.1438 -0.0917 0.020 Uiso calc R 1 1 . .
    H H9B 0.0889 0.1106 0.0168 0.020 Uiso calc R 1 1 . .
    C C10 0.3658(3) 0.22462(9) 0.1004(2) 0.0193(4) Uani d . 1 1 . .
    H H10A 0.3766 0.2598 0.1617 0.023 Uiso calc R 1 1 . .
    H H10B 0.3462 0.2371 -0.0022 0.023 Uiso calc R 1 1 . .
    C C11 0.5387(3) 0.18885(8) 0.1599(2) 0.0175(4) Uani d . 1 1 . .
    H H11A 0.6391 0.2118 0.1521 0.021 Uiso calc R 1 1 . .
    H H11B 0.5646 0.1794 0.2654 0.021 Uiso calc R 1 1 . .
    C C12 -0.0777(3) 0.32181(9) 0.1546(2) 0.0218(5) Uani d . 1 1 . .
    C C13 -0.1238(2) 0.30961(9) -0.0157(2) 0.0167(4) Uani d . 1 1 . .
    F F1 0.0057(3) 0.37256(7) 0.19613(16) 0.0589(5) Uani d . 1 1 . .
    F F2 0.0210(2) 0.27979(6) 0.24299(14) 0.0485(4) Uani d . 1 1 . .
    F F3 -0.2294(2) 0.32421(8) 0.18855(15) 0.0523(4) Uani d . 1 1 . .
    N N1 0.5186(2) 0.13357(7) 0.07164(17) 0.0146(3) Uani d . 1 1 . .
    N N2 0.2087(2) 0.18872(7) 0.10346(19) 0.0162(4) Uani d D 1 1 . .
    O O1 0.66600(18) 0.04597(6) 0.00690(15) 0.0202(3) Uani d . 1 1 . .
    O O2 0.84473(18) 0.13710(6) 0.10568(15) 0.0213(3) Uani d . 1 1 . .
    O O3 -0.05244(19) 0.26533(6) -0.04921(15) 0.0215(3) Uani d . 1 1 . .
    O O4 -0.22722(19) 0.34645(6) -0.10056(15) 0.0231(3) Uani d . 1 1 . .
    S S1 0.70876(6) 0.09536(2) 0.10835(5) 0.01538(15) Uani d . 1 1 . .
    H H1N2 0.222(3) 0.1792(10) 0.196(3) 0.029(6) Uiso d . 1 1 . .
    H H2N2 0.114(2) 0.2104(9) 0.066(2) 0.021(6) Uiso d D 1 1 . .
loop_
    _atom_site_aniso_label
    _atom_site_aniso_U_11
    _atom_site_aniso_U_22
    _atom_site_aniso_U_33
    _atom_site_aniso_U_12
    _atom_site_aniso_U_13
    _atom_site_aniso_U_23
    C1 0.0127(9) 0.0189(10) 0.0163(10) 0.0046(8) 0.0074(8) 0.0021(8)
    C2 0.0177(10) 0.0179(10) 0.0197(10) 0.0016(8) 0.0071(8) -0.0026(8)
    C3 0.0210(10) 0.0178(10) 0.0232(11) 0.0021(8) 0.0120(9) 0.0019(8)
    C4 0.0158(10) 0.0249(11) 0.0191(10) 0.0050(8) 0.0091(8) 0.0016(8)
    C5 0.0190(10) 0.0263(11) 0.0181(10) -0.0031(8) 0.0053(8) -0.0028(8)
    C6 0.0162(10) 0.0218(11) 0.0222(11) -0.0026(8) 0.0078(8) 0.0001(8)
    C7 0.0269(12) 0.0338(12) 0.0201(11) 0.0035(9) 0.0120(9) 0.0036(9)
    C8 0.0149(10) 0.0162(10) 0.0207(10) -0.0021(8) 0.0084(8) -0.0026(8)
    C9 0.0158(10) 0.0212(10) 0.0152(10) 0.0002(8) 0.0066(8) -0.0025(8)
    C10 0.0229(10) 0.0162(10) 0.0213(10) 0.0017(8) 0.0108(8) 0.0016(8)
    C11 0.0182(10) 0.0150(10) 0.0210(10) -0.0004(8) 0.0089(8) -0.0023(8)
    C12 0.0272(11) 0.0196(11) 0.0181(10) 0.0076(9) 0.0071(9) 0.0025(8)
    C13 0.0141(9) 0.0194(10) 0.0169(10) 0.0003(8) 0.0058(8) 0.0015(8)
    F1 0.0970(14) 0.0423(9) 0.0240(8) -0.0291(9) 0.0041(8) -0.0078(6)
    F2 0.0775(11) 0.0456(9) 0.0158(7) 0.0377(8) 0.0080(7) 0.0068(6)
    F3 0.0497(9) 0.0871(12) 0.0294(8) 0.0198(9) 0.0253(7) 0.0013(8)
    N1 0.0143(8) 0.0145(8) 0.0172(8) 0.0000(6) 0.0080(7) -0.0012(6)
    N2 0.0178(9) 0.0181(9) 0.0142(9) 0.0062(7) 0.0075(7) 0.0028(7)
    O1 0.0220(7) 0.0234(8) 0.0177(7) 0.0056(6) 0.0099(6) -0.0016(6)
    O2 0.0165(7) 0.0269(8) 0.0244(8) 0.0003(6) 0.0119(6) 0.0045(6)
    O3 0.0274(8) 0.0201(8) 0.0177(7) 0.0089(6) 0.0087(6) 0.0027(6)
    O4 0.0254(8) 0.0254(8) 0.0168(7) 0.0122(6) 0.0054(6) 0.0030(6)
    S1 0.0137(3) 0.0193(3) 0.0159(3) 0.00225(18) 0.00858(19) 0.00105(18)
_geom_special_details
;
All e.s.d.'s (except the e.s.d. in the dihedral angle between two l.s. planes)
are estimated using the full covariance matrix. The cell e.s.d.'s are taken
into account individually in the estimation of e.s.d.'s in distances, angles
and torsion angles; correlations between e.s.d.'s in cell parameters are only
used when they are defined by crystal symmetry. An approximate (isotropic)
treatment of cell e.s.d.'s is used for estimating e.s.d.'s involving l.s.
planes.
;
loop_
    _geom_bond_atom_site_label_1
    _geom_bond_atom_site_label_2
    _geom_bond_site_symmetry_2
    _geom_bond_distance
    _geom_bond_publ_flag
    C1 C6 . 1.392(3) ?
    C1 C2 . 1.397(3) ?
    C1 S1 . 1.7623(19) ?
    C2 C3 . 1.387(3) ?
    C2 H2 . 0.9300 ?
    C3 C4 . 1.394(3) ?
    C3 H3 . 0.9300 ?
    C4 C5 . 1.391(3) ?
    C4 C7 . 1.510(3) ?
    C5 C6 . 1.385(3) ?
    C5 H5 . 0.9300 ?
    C6 H6 . 0.9300 ?
    C7 H7A . 0.9600 ?
    C7 H7B . 0.9600 ?
    C7 H7C . 0.9600 ?
    C8 N1 . 1.479(2) ?
    C8 C9 . 1.510(3) ?
    C8 H8A . 0.9700 ?
    C8 H8B . 0.9700 ?
    C9 N2 . 1.489(2) ?
    C9 H9A . 0.9700 ?
    C9 H9B . 0.9700 ?
    C10 N2 . 1.488(3) ?
    C10 C11 . 1.514(3) ?
    C10 H10A . 0.9700 ?
    C10 H10B . 0.9700 ?
    C11 N1 . 1.480(2) ?
    C11 H11A . 0.9700 ?
    C11 H11B . 0.9700 ?
    C12 F1 . 1.312(3) ?
    C12 F2 . 1.323(2) ?
    C12 F3 . 1.343(3) ?
    C12 C13 . 1.548(3) ?
    C13 O3 1 1.242(2) ?
    C13 O3 . 1.242(2) ?
    C13 O4 . 1.243(2) ?
    N1 S1 . 1.6576(16) ?
    N2 H1N2 . 0.87(3) ?
    N2 H2N2 . 0.860(16) ?
    O1 S1 . 1.4332(14) ?
    O2 S1 . 1.4340(14) ?
loop_
    _geom_angle_atom_site_label_1
    _geom_angle_atom_site_label_2
    _geom_angle_atom_site_label_3
    _geom_angle_site_symmetry_1
    _geom_angle_site_symmetry_3
    _geom_angle
    _geom_angle_publ_flag
    C6 C1 C2 . . 120.75(18) ?
    C6 C1 S1 . . 119.58(15) ?
    C2 C1 S1 . . 119.60(15) ?
    C3 C2 C1 . . 119.12(18) ?
    C3 C2 H2 . . 120.4 ?
    C1 C2 H2 . . 120.4 ?
    C2 C3 C4 . . 121.03(19) ?
    C2 C3 H3 . . 119.5 ?
    C4 C3 H3 . . 119.5 ?
    C5 C4 C3 . . 118.68(18) ?
    C5 C4 C7 . . 120.96(18) ?
    C3 C4 C7 . . 120.36(19) ?
    C6 C5 C4 . . 121.48(19) ?
    C6 C5 H5 . . 119.3 ?
    C4 C5 H5 . . 119.3 ?
    C5 C6 C1 . . 118.94(18) ?
    C5 C6 H6 . . 120.5 ?
    C1 C6 H6 . . 120.5 ?
    C4 C7 H7A . . 109.5 ?
    C4 C7 H7B . . 109.5 ?
    H7A C7 H7B . . 109.5 ?
    C4 C7 H7C . . 109.5 ?
    H7A C7 H7C . . 109.5 ?
    H7B C7 H7C . . 109.5 ?
    N1 C8 C9 . . 109.67(15) ?
    N1 C8 H8A . . 109.7 ?
    C9 C8 H8A . . 109.7 ?
    N1 C8 H8B . . 109.7 ?
    C9 C8 H8B . . 109.7 ?
    H8A C8 H8B . . 108.2 ?
    N2 C9 C8 . . 109.43(15) ?
    N2 C9 H9A . . 109.8 ?
    C8 C9 H9A . . 109.8 ?
    N2 C9 H9B . . 109.8 ?
    C8 C9 H9B . . 109.8 ?
    H9A C9 H9B . . 108.2 ?
    N2 C10 C11 . . 110.41(16) ?
    N2 C10 H10A . . 109.6 ?
    C11 C10 H10A . . 109.6 ?
    N2 C10 H10B . . 109.6 ?
    C11 C10 H10B . . 109.6 ?
    H10A C10 H10B . . 108.1 ?
    N1 C11 C10 . . 109.58(15) ?
    N1 C11 H11A . . 109.8 ?
    C10 C11 H11A . . 109.8 ?
    N1 C11 H11B . . 109.8 ?
    C10 C11 H11B . . 109.8 ?
    H11A C11 H11B . . 108.2 ?
    F1 C12 F2 . . 108.37(18) ?
    F1 C12 F3 . . 106.73(18) ?
    F2 C12 F3 . . 104.68(17) ?
    F1 C12 C13 . . 112.23(17) ?
    F2 C12 C13 . . 113.76(16) ?
    F3 C12 C13 . . 110.57(16) ?
    O3 C13 O4 1 . 128.86(18) ?
    O3 C13 O4 . . 128.86(18) ?
    O3 C13 C12 1 . 116.54(16) ?
    O3 C13 C12 . . 116.54(16) ?
    O4 C13 C12 . . 114.60(17) ?
    C8 N1 C11 . . 112.06(14) ?
    C8 N1 S1 . . 114.04(12) ?
    C11 N1 S1 . . 114.21(12) ?
    C10 N2 C9 . . 110.79(15) ?
    C10 N2 H1N2 . . 110.0(15) ?
    C9 N2 H1N2 . . 109.2(16) ?
    C10 N2 H2N2 . . 106.9(15) ?
    C9 N2 H2N2 . . 110.2(15) ?
    H1N2 N2 H2N2 . . 110(2) ?
    O1 S1 O2 . . 120.15(8) ?
    O1 S1 N1 . . 106.33(8) ?
    O2 S1 N1 . . 106.28(8) ?
    O1 S1 C1 . . 108.66(9) ?
    O2 S1 C1 . . 108.65(9) ?
    N1 S1 C1 . . 105.87(8) ?
loop_
    _geom_torsion_atom_site_label_1
    _geom_torsion_atom_site_label_2
    _geom_torsion_atom_site_label_3
    _geom_torsion_atom_site_label_4
    _geom_torsion_site_symmetry_1
    _geom_torsion_site_symmetry_2
    _geom_torsion_site_symmetry_3
    _geom_torsion_site_symmetry_4
    _geom_torsion
    _geom_torsion_publ_flag
    C6 C1 C2 C3 . . . . 0.6(3) ?
    S1 C1 C2 C3 . . . . -176.24(14) ?
    C1 C2 C3 C4 . . . . 0.1(3) ?
    C2 C3 C4 C5 . . . . -0.6(3) ?
    C2 C3 C4 C7 . . . . 179.94(18) ?
    C3 C4 C5 C6 . . . . 0.5(3) ?
    C7 C4 C5 C6 . . . . 179.90(18) ?
    C4 C5 C6 C1 . . . . 0.2(3) ?
    C2 C1 C6 C5 . . . . -0.7(3) ?
    S1 C1 C6 C5 . . . . 176.09(15) ?
    N1 C8 C9 N2 . . . . -58.22(19) ?
    N2 C10 C11 N1 . . . . 56.2(2) ?
    F1 C12 C13 O3 . . . 1 117.9(2) ?
    F2 C12 C13 O3 . . . 1 -5.6(3) ?
    F3 C12 C13 O3 . . . 1 -123.07(19) ?
    F1 C12 C13 O3 . . . . 117.9(2) ?
    F2 C12 C13 O3 . . . . -5.6(3) ?
    F3 C12 C13 O3 . . . . -123.07(19) ?
    F1 C12 C13 O4 . . . . -61.4(2) ?
    F2 C12 C13 O4 . . . . 175.05(18) ?
    F3 C12 C13 O4 . . . . 57.6(2) ?
    C9 C8 N1 C11 . . . . 58.60(19) ?
    C9 C8 N1 S1 . . . . -169.70(12) ?
    C10 C11 N1 C8 . . . . -57.2(2) ?
    C10 C11 N1 S1 . . . . 171.14(12) ?
    C11 C10 N2 C9 . . . . -58.0(2) ?
    C8 C9 N2 C10 . . . . 58.8(2) ?
    O4 C13 O3 O3 . . . 1 0.00(8) ?
    C12 C13 O3 O3 . . . 1 0.00(7) ?
    C8 N1 S1 O1 . . . . 52.91(14) ?
    C11 N1 S1 O1 . . . . -176.43(13) ?
    C8 N1 S1 O2 . . . . -177.97(13) ?
    C11 N1 S1 O2 . . . . -47.32(14) ?
    C8 N1 S1 C1 . . . . -62.54(14) ?
    C11 N1 S1 C1 . . . . 68.11(14) ?
    C6 C1 S1 O1 . . . . 153.58(15) ?
    C2 C1 S1 O1 . . . . -29.56(17) ?
    C6 C1 S1 O2 . . . . 21.24(18) ?
    C2 C1 S1 O2 . . . . -161.90(14) ?
    C6 C1 S1 N1 . . . . -92.56(16) ?
    C2 C1 S1 N1 . . . . 84.30(16) ?
loop_
    _geom_hbond_atom_site_label_D
    _geom_hbond_atom_site_label_H
    _geom_hbond_atom_site_label_A
    _geom_hbond_site_symmetry_A
    _geom_hbond_distance_DH
    _geom_hbond_distance_HA
    _geom_hbond_distance_DA
    _geom_hbond_angle_DHA
    N2 H1N2 O4 4_666 0.87(3) 1.91(3) 2.782(2) 174(2)
    C8 H8B O1 3_655 0.97 2.45 3.328(2) 149.7
    C9 H9B O2 1_455 0.97 2.43 3.146(2) 130.4
    N2 H2N2 O3 1 0.860(16) 1.857(17) 2.690(2) 163(2)
_iucr_refine_instructions_details
;
TITL RED in P2(1)/n
CELL  0.71073   7.8796  22.5891   9.4626   90.000  110.446   90.000
ZERR     4.00   0.0006   0.0015   0.0007    0.000    0.003    0.000
LATT   1
SYMM  1/2 - X, 1/2 + Y, 1/2 - Z
SFAC  C    H    F    N    O    S
UNIT  52   68   12   8    16   4
MERG   2
OMIT    -2.00  50.00
DFIX N2 H2N2 0.83
HTAB N2 O4_$1
HTAB C8 O1_$2
HTAB C9 O2_$3
HTAB N2 O3_$4
EQIV $1 x+1/2, -y+1/2, +z+1/2
EQIV $2 1-X, -Y, -Z
EQIV $3 -1+X, Y, Z
EQIV $4 x, y, z
FMAP   2
PLAN   20
SIZE     0.20   0.22   0.24
ACTA
BOND   $H
CONF
L.S.   4
WGHT    0.042000    1.448600
FVAR       0.19001
MOLE    1
C1    1    0.762980    0.068700    0.293964    11.00000    0.01266    0.01886 =
         0.01627    0.00209    0.00736    0.00455
C2    1    0.683905    0.016330    0.319411    11.00000    0.01768    0.01792 =
         0.01965   -0.00258    0.00708    0.00157
AFIX  43
H2    2    0.608594   -0.005677    0.238798    11.00000   -1.20000
AFIX   0
C3    1    0.719181   -0.002421    0.466493    11.00000    0.02104    0.01777 =
         0.02324    0.00186    0.01199    0.00208
AFIX  43
H3    2    0.667050   -0.037296    0.484093    11.00000   -1.20000
AFIX   0
C4    1    0.831546    0.030188    0.588348    11.00000    0.01581    0.02490 =
         0.01913    0.00157    0.00906    0.00497
C5    1    0.909724    0.081912    0.559811    11.00000    0.01901    0.02627 =
         0.01807   -0.00280    0.00534   -0.00310
AFIX  43
H5    2    0.985601    0.103792    0.640417    11.00000   -1.20000
AFIX   0
C6    1    0.877129    0.101581    0.414028    11.00000    0.01620    0.02178 =
         0.02220    0.00008    0.00780   -0.00265
AFIX  43
H6    2    0.930653    0.136199    0.396650    11.00000   -1.20000
AFIX   0
C7    1    0.868423    0.009175    0.747834    11.00000    0.02690    0.03381 =
         0.02012    0.00356    0.01201    0.00354
AFIX 137
H7A   2    0.987839    0.021234    0.810539    11.00000   -1.50000
H7B   2    0.859976   -0.033210    0.748814    11.00000   -1.50000
H7C   2    0.780896    0.026141    0.785524    11.00000   -1.50000
AFIX   0
C8    1    0.362791    0.097797    0.074913    11.00000    0.01485    0.01623 =
         0.02070   -0.00265    0.00837   -0.00207
AFIX  23
H8A   2    0.381139    0.085960    0.177742    11.00000   -1.20000
H8B   2    0.352817    0.062287    0.014903    11.00000   -1.20000
AFIX   0
C9    1    0.190912    0.133681    0.012771    11.00000    0.01579    0.02115 =
         0.01523   -0.00247    0.00661    0.00017
AFIX  23
H9A   2    0.169126    0.143787   -0.091735    11.00000   -1.20000
H9B   2    0.088936    0.110588    0.016842    11.00000   -1.20000
AFIX   0
C10   1    0.365764    0.224616    0.100383    11.00000    0.02294    0.01621 =
         0.02133    0.00160    0.01078    0.00168
AFIX  23
H10A  2    0.376624    0.259802    0.161688    11.00000   -1.20000
H10B  2    0.346183    0.237071   -0.002218    11.00000   -1.20000
AFIX   0
C11   1    0.538735    0.188851    0.159904    11.00000    0.01820    0.01500 =
         0.02103   -0.00226    0.00894   -0.00042
AFIX  23
H11A  2    0.639069    0.211825    0.152053    11.00000   -1.20000
H11B  2    0.564551    0.179422    0.265371    11.00000   -1.20000
AFIX   0
C12   1   -0.077685    0.321808    0.154595    11.00000    0.02720    0.01958 =
         0.01809    0.00250    0.00708    0.00756
C13   1   -0.123809    0.309613   -0.015682    11.00000    0.01406    0.01941 =
         0.01687    0.00147    0.00582    0.00027
F1    3    0.005737    0.372556    0.196125    11.00000    0.09696    0.04229 =
         0.02399   -0.00775    0.00405   -0.02908
F2    3    0.021013    0.279790    0.242985    11.00000    0.07755    0.04558 =
         0.01576    0.00684    0.00797    0.03773
F3    3   -0.229361    0.324211    0.188552    11.00000    0.04969    0.08711 =
         0.02938    0.00135    0.02528    0.01975
N1    4    0.518564    0.133568    0.071638    11.00000    0.01426    0.01450 =
         0.01716   -0.00125    0.00804   -0.00005
N2    4    0.208681    0.188717    0.103457    11.00000    0.01780    0.01807 =
         0.01416    0.00277    0.00745    0.00619
O1    5    0.665995    0.045973    0.006903    11.00000    0.02201    0.02336 =
         0.01768   -0.00162    0.00992    0.00564
O2    5    0.844732    0.137103    0.105684    11.00000    0.01645    0.02691 =
         0.02437    0.00448    0.01187    0.00032
O3    5   -0.052437    0.265332   -0.049207    11.00000    0.02741    0.02010 =
         0.01775    0.00265    0.00869    0.00892
O4    5   -0.227221    0.346451   -0.100563    11.00000    0.02545    0.02539 =
         0.01678    0.00304    0.00545    0.01218
S1    6    0.708758    0.095365    0.108354    11.00000    0.01372    0.01929 =
         0.01586    0.00105    0.00858    0.00225
MOLE    0
H1N2  2    0.222341    0.179226    0.196411    11.00000    0.02903
H2N2  2    0.113790    0.210419    0.066150    11.00000    0.02140
HKLF 4  1.0  1.00  0.00  0.00  0.00  1.00  0.00  0.00  0.00  1.00
REM  RED in P2(1)/n
REM R1 =  0.0371 for   2417 Fo > 4sig(Fo)  and  0.0440 for all   2781 data
REM    217 parameters refined using      1 restraints
END
WGHT      0.0421      1.4450
REM Highest difference peak  0.855,  deepest hole -0.545,  1-sigma level  0.052
Q1    1  -0.1595  0.3620  0.1954  11.00000  0.05    0.86
Q2    1   0.1207  0.3464  0.2094  11.00000  0.05    0.56
Q3    1   0.7386  0.0793  0.2097  11.00000  0.05    0.32
Q4    1   0.5985  0.1179  0.0852  11.00000  0.05    0.30
Q5    1   0.5397  0.1589  0.1124  11.00000  0.05    0.28
Q6    1   0.1210  0.3038  0.2331  11.00000  0.05    0.26
Q7    1   0.4468  0.2024  0.1210  11.00000  0.05    0.24
Q8    1  -0.1348  0.2939  0.2341  11.00000  0.05    0.23
Q9    1   0.8554  0.0726  0.3472  11.00000  0.05    0.23
Q10   1   0.4600  0.1168  0.0740  11.00000  0.05    0.22
Q11   1   0.8631  0.0164  0.6563  11.00000  0.05    0.21
Q12   1   0.7726  0.0176  0.5410  11.00000  0.05    0.20
Q13   1  -0.1007  0.3119  0.0673  11.00000  0.05    0.20
Q14   1   0.7989  0.0931  0.3575  11.00000  0.05    0.20
Q15   1   0.2026  0.1598  0.0526  11.00000  0.05    0.20
Q16   1   0.9164  0.0415  0.5787  11.00000  0.05    0.20
Q17   1   0.7734  0.0389  0.3016  11.00000  0.05    0.19
Q18   1   0.2808  0.1167  0.0410  11.00000  0.05    0.18
Q19   1   0.4992  0.1429  0.0010  11.00000  0.05    0.18
Q20   1  -0.2399  0.3267 -0.0699  11.00000  0.05    0.17
;
data_global
_journal_date_recd_electronic     2013-05-30
_journal_date_accepted     2013-06-07
_journal_name_full     'Acta Crystallographica, Section E'
_journal_year     2013
_journal_volume     69
_journal_issue      7
_journal_page_first     o1112
_journal_page_last     o1112
_journal_paper_category     QO
_journal_paper_doi     10.1107/S1600536813015900
_journal_coeditor_code     GK2578
_publ_contact_author_name     'S. Sreenivasa'
_publ_contact_author_address
;
Department of Studies and Research in Chemistry
Tumkur University, Tumkur
Karnataka 572 103, India
;
_publ_contact_author_email     drsreenivasa@yahoo.co.in
_publ_contact_author_fax     ?
_publ_contact_author_phone     '+919620230672'
_publ_section_title
;
4-(4-Methylphenylsulfonyl)piperazin-1-ium trifluoroacetate
;
loop_
    _publ_author_name
    _publ_author_footnote
    _publ_author_address
    'Sreenivasa, S.' .
;
Department of Studies and Research in Chemistry
Tumkur University, Tumkur
Karnataka 572 103, India
;
    'Mohan, N. R.' .
;
Department of Studies and Research in Chemistry
Tumkur University, Tumkur
Karnataka 572 103, India
;
    'Madhu Chakrapani Rao, T.' .
;
Tadimety Aromatics Pvt Ltd, Hirehally Industrial Area
Tumkur, Karnataka 572 168 India
;
    'Suchetan, P. A.' .
;
Department of Studies in Chemistry
U.C.S.
Tumkur University, Tumkur
Karnataka 572 103, India
;
    'Palakshamurthy, B. S.' .
;
Department of Studies and Research in Physics, U.C.S.
Tumkur University, Tumkur
Karnataka 572 103, India
;
    'Vijithkumar' .
;
Soild State and Structural Chemistry Unit, Indian Institute of Science,
Bangalore 560 012, India
;
