# Supplementary material for: 4-(4-Methyl­phenyl­sulfon­yl)piperazin-1-ium tri­fluoro­acetate
Source: Acta Crystallogr Sect E Struct Rep Online. 2013 Jun 19;69(Pt 7):o1112. doi: 10.1107/S1600536813015900 (PMC3770385; doi:10.1107/S1600536813015900)
Supplement: Supplementary file 2 [file e-69-o1112-Isup2.hkl]

# 
# h,k,l, Fc-squared, Fo-squared, sigma(Fo-squared) and status flag 
# 
data_I
_shelx_title ' RED in P2(1)/n' 
_shelx_refln_list_code          4 
_shelx_F_calc_maximum      159.61 
_exptl_crystal_F_000       736.00 
_reflns_d_resolution_high  0.8409 
 
loop_ 
 _symmetry_equiv_pos_as_xyz 
 'x, y, z' 
 '-x+1/2, y+1/2, -z+1/2' 
 '-x, -y, -z' 
 'x-1/2, -y-1/2, z-1/2' 
 
_cell_length_a     7.8796 
_cell_length_b    22.5891 
_cell_length_c     9.4626 
_cell_angle_alpha  90.000 
_cell_angle_beta  110.446 
_cell_angle_gamma  90.000 
 
_shelx_F_squared_multiplier     1.000 
 
loop_ 
 _refln_index_h 
 _refln_index_k 
 _refln_index_l 
 _refln_F_squared_calc 
 _refln_F_squared_meas 
 _refln_F_squared_sigma 
 _refln_observed_status 
   2   0   0     6960.44     6652.18     80.23 o 
   4   0   0      557.01      489.62     11.71 o 
   6   0   0      365.55      380.08     13.55 o 
   8   0   0        1.54        2.12      5.87 o 
   1   1   0     2591.34     2546.87     24.17 o 
   2   1   0     4116.05     4130.25     35.79 o 
   3   1   0        1.66        2.39      1.45 o 
   4   1   0      271.07      212.03      5.41 o 
   5   1   0     2596.84     2551.00     35.28 o 
   6   1   0     1810.18     1785.80     27.31 o 
   7   1   0      402.49      383.88     15.07 o 
   8   1   0       11.40       12.25      4.69 o 
   0   2   0      138.26      122.97      4.71 o 
   1   2   0      154.57      191.08      2.58 o 
   2   2   0     8374.51     8624.46     80.35 o 
   3   2   0      589.08      659.42     10.03 o 
   4   2   0      739.69      689.65     11.10 o 
   5   2   0        2.41       -1.11      1.77 o 
   6   2   0      245.40      238.93      7.74 o 
   7   2   0      337.74      289.28     18.43 o 
   8   2   0       28.73       22.98      5.30 o 
   1   3   0    11129.71    10885.59    141.11 o 
   2   3   0        7.72        5.77      1.06 o 
   3   3   0     4214.81     4065.61     70.28 o 
   4   3   0      578.07      493.20      8.79 o 
   5   3   0       10.19       17.20      2.45 o 
   6   3   0     1211.32     1211.23     20.32 o 
   7   3   0        3.26        5.73      3.29 o 
   8   3   0       75.80       91.54      9.34 o 
   0   4   0     4196.41     4276.35     71.94 o 
   2   4   0      514.02      507.15      6.58 o 
   3   4   0     3272.11     3304.15     38.85 o 
   4   4   0      796.70      748.51     12.61 o 
   5   4   0       55.66       51.39      3.47 o 
   6   4   0        0.15        0.42      2.28 o 
   7   4   0      145.37      132.91      7.39 o 
   8   4   0        8.43       10.84      5.48 o 
   1   5   0     3868.41     3910.82     36.62 o 
   2   5   0       16.59       29.36      1.73 o 
   3   5   0      145.09      139.39      3.68 o 
   4   5   0     1274.31     1303.54     23.82 o 
   5   5   0     1265.88     1294.04     20.26 o 
   6   5   0       24.30       12.33      2.81 o 
   7   5   0       65.50       58.64      6.58 o 
   8   5   0       19.19       18.29      5.79 o 
   0   6   0      945.90     1039.04     18.71 o 
   1   6   0       76.73       29.53      1.31 o 
   2   6   0     1534.23     1603.47     25.40 o 
   3   6   0      205.12      251.06      4.98 o 
   4   6   0      194.99      196.21      5.20 o 
   5   6   0       39.98       42.41      3.19 o 
   6   6   0       18.11       17.38      3.17 o 
   7   6   0      165.98      194.51     10.47 o 
   8   6   0        0.54       -0.11      4.96 o 
   1   7   0     1767.45     1758.95     20.53 o 
   2   7   0      566.13      672.89      9.44 o 
   3   7   0     1765.42     1836.61     21.43 o 
   4   7   0      684.12      579.92     13.77 o 
   5   7   0       30.98       29.01      2.87 o 
   6   7   0      490.32      511.83     11.46 o 
   7   7   0      307.19      280.66     11.50 o 
   8   7   0      588.99      608.81     20.98 o 
   0   8   0     1350.68     1510.16     26.97 o 
   1   8   0      862.84      771.17      9.17 o 
   2   8   0     1552.70     1572.13     17.98 o 
   3   8   0     3013.03     3132.54     34.73 o 
   4   8   0        0.26       -0.31      1.54 o 
   5   8   0     2022.58     2054.11     31.23 o 
   6   8   0      907.59      951.11     18.49 o 
   7   8   0      234.15      234.04     11.02 o 
   8   8   0        0.96       -3.82      4.63 o 
   1   9   0     1245.03     1281.91     14.47 o 
   2   9   0       80.83       82.04      2.32 o 
   3   9   0      448.49      440.13      7.65 o 
   4   9   0      659.67      705.16     11.39 o 
   5   9   0     1003.60     1073.78     17.60 o 
   6   9   0     1087.40     1092.02     23.52 o 
   7   9   0      114.94      121.22      8.54 o 
   8   9   0       23.77       34.40     11.49 o 
   0  10   0     2502.25     2334.45     41.30 o 
   1  10   0     1071.12     1053.76     12.20 o 
   2  10   0      286.86      257.24      5.35 o 
   3  10   0       20.16       23.40      1.90 o 
   4  10   0       31.80       25.14      2.22 o 
   5  10   0      206.88      216.10      6.78 o 
   6  10   0      154.15      177.42      9.23 o 
   7  10   0       31.39       20.22      5.05 o 
   8  10   0       11.84        1.25     10.39 o 
   1  11   0     1093.97     1195.45     16.20 o 
   2  11   0      232.59      200.50      4.92 o 
   3  11   0     3427.35     3362.68     39.65 o 
   4  11   0        5.52        3.33      2.41 o 
   5  11   0      208.40      185.51      7.45 o 
   6  11   0     1440.75     1261.34     26.45 o 
   7  11   0      611.19      661.02     32.16 o 
   8  11   0      232.82      228.34     18.30 o 
   0  12   0       64.10       52.39      3.41 o 
   1  12   0      337.33      363.46      7.48 o 
   2  12   0     2472.20     2668.28     31.70 o 
   3  12   0       52.31       47.98      3.23 o 
   4  12   0       63.62       74.07      3.66 o 
   5  12   0        6.25        2.41      3.06 o 
   6  12   0     1377.31     1420.08     32.40 o 
   7  12   0      219.50      239.23     28.61 o 
   1  13   0        1.42        3.57      1.33 o 
   2  13   0      527.16      486.82      8.42 o 
   3  13   0       52.40       56.01      3.50 o 
   4  13   0     1392.19     1395.81     23.23 o 
   5  13   0      515.82      508.95     13.56 o 
   6  13   0      363.64      441.92     28.31 o 
   7  13   0      143.80      132.23     10.34 o 
   0  14   0       13.25        7.90      2.79 o 
   1  14   0      306.41      375.62      8.61 o 
   2  14   0      204.05      202.90      5.75 o 
   3  14   0      546.26      566.05     17.67 o 
   4  14   0      145.71      130.13      5.92 o 
   5  14   0      113.05      105.72      8.33 o 
   6  14   0       10.45       21.32      5.65 o 
   7  14   0       15.40       -0.05      4.85 o 
   1  15   0      155.64      133.25      4.95 o 
   2  15   0      129.68      149.80      5.08 o 
   3  15   0     1886.37     1738.96     26.59 o 
   4  15   0       76.69       67.94      6.34 o 
   5  15   0      364.06      329.55     15.27 o 
   6  15   0       28.02       28.08      5.73 o 
   7  15   0      428.60      393.01     16.94 o 
   0  16   0       33.66       19.26      3.53 o 
   1  16   0      361.22      369.07      8.94 o 
   2  16   0      570.49      559.38     14.12 o 
   3  16   0      682.90      607.33     15.01 o 
   4  16   0       76.81       89.04      6.92 o 
   5  16   0      180.65      215.32     18.84 o 
   6  16   0       30.24       22.04      5.65 o 
   7  16   0       16.21        2.22      5.08 o 
   1  17   0      632.25      593.51     12.56 o 
   2  17   0       34.27       46.86      3.87 o 
   3  17   0      179.61      212.23      9.12 o 
   4  17   0       66.26       67.73      6.52 o 
   5  17   0      196.75      203.04     11.28 o 
   6  17   0       10.06        9.69      4.94 o 
   0  18   0      430.95      455.02     14.97 o 
   1  18   0      747.43      808.43     17.71 o 
   2  18   0       10.52       12.26      3.34 o 
   3  18   0        0.25        6.37      3.36 o 
   4  18   0       11.06       11.46      5.39 o 
   5  18   0       19.88       30.17      7.34 o 
   6  18   0       67.48       75.22      8.38 o 
   1  19   0      194.29      186.21     13.99 o 
   2  19   0      138.74      132.65      9.48 o 
   3  19   0     1920.81     1864.03     38.34 o 
   4  19   0      125.32      119.26      8.17 o 
   5  19   0      460.33      437.90     20.37 o 
   6  19   0      645.41      650.81     21.01 o 
   0  20   0       22.38       16.06      6.92 o 
   1  20   0        0.22       -3.77      3.79 o 
   2  20   0     1403.73     1381.16     36.79 o 
   3  20   0       18.01       18.03      4.38 o 
   4  20   0       25.71       41.21      5.61 o 
   5  20   0        2.07       -1.88      3.86 o 
   1  21   0      257.75      268.12     12.73 o 
   2  21   0       30.35       31.04      6.23 o 
   3  21   0      219.84      273.63     14.88 o 
   4  21   0       25.62       34.73      5.45 o 
   5  21   0      203.31      212.83     14.66 o 
   0  22   0     3746.54     3529.37    115.22 o 
   1  22   0        6.57        3.32      4.50 o 
   2  22   0        1.95        7.82      5.05 o 
   3  22   0       82.53       74.63     14.65 o 
   4  22   0        1.51       -0.30      4.31 o 
   5  22   0        8.97        4.30      4.59 o 
   1  23   0      100.72       75.07     12.19 o 
   2  23   0        8.78       15.79      5.59 o 
   3  23   0        5.18       -1.94      7.06 o 
   4  23   0      380.95      390.78     14.47 o 
   0  24   0      563.54      660.56     32.40 o 
   1  24   0      339.22      317.70     14.97 o 
   2  24   0       51.58       72.00      9.42 o 
   3  24   0       24.85       30.71      7.13 o 
   1  25   0       80.50       74.06      8.41 o 
   2  25   0      293.44      313.19     19.66 o 
   3  25   0        0.85        3.95      6.79 o 
   0  26   0      164.42      150.95     16.34 o 
   1  26   0       26.64       40.16      7.54 o 
   2  26   0       71.38       86.52      9.97 o 
  -9   0   1        4.06       -5.54      7.76 o 
  -7   0   1      481.84      518.62     18.96 o 
  -5   0   1      290.68      279.95     10.27 o 
  -3   0   1     3509.47     3616.41     73.39 o 
  -1   0   1     5602.88     5188.99     76.62 o 
   1   0   1      722.28      690.54     10.63 o 
   3   0   1      651.14      674.03     21.63 o 
   5   0   1      384.52      407.12     11.76 o 
   7   0   1       54.92       45.55      8.22 o 
  -9   1   1        8.59        8.42      7.06 o 
  -8   1   1      309.23      316.48     12.40 o 
  -7   1   1      154.99      165.04      7.43 o 
  -6   1   1     2661.29     2711.36     38.07 o 
  -5   1   1     1348.23     1390.70     21.10 o 
  -4   1   1      660.79      662.72     11.36 o 
  -3   1   1      246.58      218.14      4.72 o 
  -2   1   1      915.39      955.17     10.76 o 
  -1   1   1     2334.90     2577.45     29.25 o 
   0   1   1      370.77      351.28      3.80 o 
   1   1   1       10.41       13.07      1.03 o 
   2   1   1     3082.95     2723.02     28.21 o 
   3   1   1      350.94      257.88      5.33 o 
   4   1   1      344.43      399.31      7.49 o 
   5   1   1      448.89      424.13     10.56 o 
   6   1   1       16.68       16.80      4.64 o 
   7   1   1       36.01       38.44      5.42 o 
   8   1   1        1.08        0.93      4.17 o 
  -9   2   1       57.45       56.88     10.44 o 
  -8   2   1      658.44      618.60     17.26 o 
  -7   2   1       18.78       25.25      3.99 o 
  -6   2   1     1573.12     1645.11     25.42 o 
  -5   2   1      236.01      251.44      6.86 o 
  -4   2   1      335.83      370.21      9.43 o 
  -3   2   1     3703.92     3745.98     77.74 o 
  -1   2   1     7738.62     7977.99    117.54 o 
   0   2   1     4155.98     4054.92     39.53 o 
   1   2   1     1421.18     1442.55     13.13 o 
   2   2   1       64.45       53.23      2.05 o 
   3   2   1      129.40      119.23      4.05 o 
   4   2   1      680.98      574.92      9.45 o 
   5   2   1       12.44       32.23      3.28 o 
   6   2   1     1895.41     1782.87     27.65 o 
   7   2   1      100.30       90.38      7.34 o 
   8   2   1      439.79      460.59     15.44 o 
  -8   3   1      514.43      531.69     18.71 o 
  -7   3   1      812.41      853.74     17.99 o 
  -6   3   1     2040.33     2069.12     30.42 o 
  -5   3   1     1092.64     1047.35     17.11 o 
  -4   3   1      534.30      602.85     10.77 o 
  -3   3   1     2532.98     2597.25     33.39 o 
  -2   3   1     4658.81     4620.76     48.01 o 
  -1   3   1       23.63       30.68      1.72 o 
   0   3   1     2603.00     2350.04     26.42 o 
   1   3   1      745.89      744.41      7.55 o 
   2   3   1       57.46       91.34      2.55 o 
   3   3   1     4642.85     4505.38     52.31 o 
   4   3   1       63.78       47.03      3.14 o 
   5   3   1      316.10      293.03      7.42 o 
   6   3   1        4.28        4.16      3.31 o 
   7   3   1        7.08        6.82      3.96 o 
   8   3   1        0.07       -3.57      4.68 o 
  -8   4   1        9.72       13.73      5.05 o 
  -7   4   1      214.21      190.70      8.59 o 
  -6   4   1       80.62       81.44      5.01 o 
  -5   4   1        0.39        1.29      1.95 o 
  -4   4   1     2330.65     2168.08     29.41 o 
  -3   4   1     2644.91     3006.33     35.31 o 
  -2   4   1     1527.57     1571.48     17.10 o 
  -1   4   1     7134.60     7046.08     92.63 o 
   0   4   1     1598.98     1582.36     22.39 o 
   1   4   1      376.63      326.78      3.87 o 
   2   4   1      285.92      260.18      5.63 o 
   3   4   1      207.76      260.70      5.63 o 
   4   4   1       16.12       28.21      2.63 o 
   5   4   1       56.46       47.75      3.78 o 
   6   4   1      111.68      132.39      9.03 o 
   7   4   1      343.00      389.71     13.06 o 
   8   4   1        2.99       -0.49      4.92 o 
  -8   5   1      298.36      284.45     13.74 o 
  -7   5   1      154.52      145.34      7.46 o 
  -6   5   1      448.77      414.85      9.90 o 
  -5   5   1        5.07        9.15      2.95 o 
  -4   5   1      604.77      575.31     12.30 o 
  -3   5   1     1325.80     1493.99     18.70 o 
  -2   5   1    10388.74    10275.36    131.67 o 
  -1   5   1     3903.99     4106.36     49.59 o 
   0   5   1     7129.51     6871.64     75.88 o 
   1   5   1      131.27      137.39      2.56 o 
   2   5   1       25.60       11.19      1.42 o 
   3   5   1     1066.33     1202.41     19.03 o 
   4   5   1       38.84       31.79      2.77 o 
   5   5   1        0.74        3.04      2.11 o 
   6   5   1       23.65       35.86      4.24 o 
   7   5   1      143.92      149.72      9.16 o 
   8   5   1        0.26       -3.53      4.53 o 
  -8   6   1      290.83      269.79     22.27 o 
  -7   6   1      730.59      773.49     19.32 o 
  -6   6   1      105.00      114.55      5.70 o 
  -5   6   1      472.42      446.43     10.32 o 
  -4   6   1       59.12       75.96      3.92 o 
  -3   6   1    18515.54    19207.88    228.50 o 
  -2   6   1      493.74      549.90      7.73 o 
  -1   6   1     4158.93     3846.39     85.05 o 
   0   6   1      668.69      657.51      9.44 o 
   1   6   1     1149.32     1067.53     11.04 o 
   2   6   1     2092.32     2001.17     25.57 o 
   3   6   1     2073.42     2132.29     26.58 o 
   4   6   1       12.04       12.76      2.19 o 
   5   6   1      370.27      379.02      8.61 o 
   6   6   1      217.58      189.03      8.27 o 
   7   6   1      130.06      122.60      8.87 o 
   8   6   1      144.97      152.42     12.03 o 
  -8   7   1      107.52      144.34     12.41 o 
  -7   7   1     1940.45     1996.50     37.87 o 
  -6   7   1       21.83       19.56      3.15 o 
  -5   7   1      241.69      257.45      6.80 o 
  -4   7   1       26.98       21.51      2.07 o 
  -3   7   1       82.43       80.98      3.16 o 
  -2   7   1     5525.20     5832.62     65.47 o 
  -1   7   1       52.75       68.82      2.27 o 
   0   7   1      342.21      300.17      5.40 o 
   1   7   1      860.15      905.65     10.17 o 
   2   7   1     1773.89     1905.73     20.51 o 
   3   7   1     3266.11     3133.84     37.54 o 
   4   7   1      503.56      508.80      9.36 o 
   5   7   1      632.06      553.23     11.23 o 
   6   7   1       85.20       74.46      7.59 o 
   7   7   1       19.42       37.76      6.35 o 
   8   7   1       14.24       29.92     12.74 o 
  -8   8   1      367.65      409.64     18.03 o 
  -7   8   1      300.47      301.94     11.53 o 
  -6   8   1      495.48      466.54     11.66 o 
  -5   8   1     1089.80     1158.91     17.02 o 
  -4   8   1      649.09      754.92     12.63 o 
  -3   8   1      115.00      137.72      4.68 o 
  -2   8   1     1417.37     1351.23     16.60 o 
  -1   8   1      904.40      914.53     13.48 o 
   0   8   1     1087.10     1143.79     19.45 o 
   1   8   1       12.09       21.38      1.45 o 
   2   8   1     1274.46     1328.50     16.02 o 
   3   8   1      215.24      217.62      5.20 o 
   4   8   1        0.71       -1.08      1.69 o 
   5   8   1       16.93       19.73      2.81 o 
   6   8   1       94.45       75.13      5.66 o 
   7   8   1        0.01        5.04      4.44 o 
   8   8   1      296.17      330.12     40.58 o 
  -8   9   1       16.04       22.53      5.40 o 
  -7   9   1       16.56       20.92      4.51 o 
  -6   9   1        0.03        2.36      2.98 o 
  -5   9   1       24.92       32.05      4.31 o 
  -4   9   1      444.66      500.94      8.97 o 
  -3   9   1     1068.54     1114.94     16.06 o 
  -2   9   1     1260.40     1142.17     14.37 o 
  -1   9   1      241.57      271.85      5.06 o 
   0   9   1      188.86      176.24      4.33 o 
   1   9   1       42.49       36.70      1.97 o 
   2   9   1      304.64      295.63      5.29 o 
   3   9   1       72.82       74.07      3.35 o 
   4   9   1      628.39      631.20     10.87 o 
   5   9   1        1.22        2.48      2.19 o 
   6   9   1      203.12      189.33      9.70 o 
   7   9   1       54.83       50.61      9.20 o 
  -8  10   1      350.00      338.88     15.46 o 
  -7  10   1       91.28      108.74      7.85 o 
  -6  10   1      109.38      114.42      7.33 o 
  -5  10   1      510.49      481.44      9.99 o 
  -4  10   1     1340.62     1402.38     19.98 o 
  -3  10   1      955.13      977.95     14.44 o 
  -2  10   1       31.61       22.56      1.55 o 
  -1  10   1     1373.94     1446.85     21.02 o 
   0  10   1      658.18      678.65     10.13 o 
   1  10   1        7.74        4.92      1.15 o 
   2  10   1     1179.63     1141.20     13.26 o 
   3  10   1       37.78       22.75      2.45 o 
   4  10   1      338.38      333.01      7.39 o 
   5  10   1       55.80       55.71      4.95 o 
   6  10   1        2.13        2.15      3.53 o 
   7  10   1      300.42      318.40     18.80 o 
  -8  11   1      580.40      587.59     23.47 o 
  -7  11   1        6.49        2.56      3.86 o 
  -6  11   1      319.09      323.95     13.11 o 
  -5  11   1       39.30       34.67      3.71 o 
  -4  11   1      423.20      428.34      9.55 o 
  -3  11   1      807.87      869.74     15.20 o 
  -2  11   1     2448.62     2435.51     28.72 o 
  -1  11   1      307.57      369.74     13.99 o 
   0  11   1      836.19     1000.79     12.54 o 
   1  11   1      566.40      587.68      9.23 o 
   2  11   1     2141.33     2029.00     23.37 o 
   3  11   1      367.95      365.09      7.09 o 
   4  11   1     1801.57     1757.03     25.48 o 
   5  11   1      143.62      113.92      6.11 o 
   6  11   1     1117.71     1133.60     40.35 o 
   7  11   1       33.24       29.46      8.39 o 
  -8  12   1        0.64        7.80      6.78 o 
  -7  12   1        4.42        5.27      5.48 o 
  -6  12   1      223.25      234.90      9.67 o 
  -5  12   1       99.54      131.14      6.72 o 
  -4  12   1      836.08      799.99     23.56 o 
  -3  12   1      694.32      776.50     13.34 o 
  -2  12   1      295.25      273.91      6.13 o 
  -1  12   1      396.95      354.19      5.47 o 
   0  12   1       41.51       51.47      1.90 o 
   1  12   1      515.43      505.16      8.26 o 
   2  12   1     1354.25     1405.88     17.09 o 
   3  12   1       20.09       22.93      3.12 o 
   4  12   1       80.26       83.73      4.99 o 
   5  12   1      229.47      246.56      9.52 o 
   6  12   1       51.61       46.75     10.10 o 
   7  12   1      106.51       92.78      9.62 o 
  -7  13   1        1.79        1.64      4.62 o 
  -6  13   1       22.07       13.72      4.16 o 
  -5  13   1       26.02       28.51      3.92 o 
  -4  13   1      792.58      786.85     14.71 o 
  -3  13   1      168.53      128.97      4.72 o 
  -2  13   1        0.99        5.24      1.53 o 
  -1  13   1      610.77      744.32     10.96 o 
   0  13   1     1292.97     1373.20     20.35 o 
   1  13   1     1681.76     1668.18     24.74 o 
   2  13   1      467.58      503.91      7.78 o 
   3  13   1     1268.45     1334.21     19.30 o 
   4  13   1      592.25      559.64     12.43 o 
   5  13   1     2032.82     2096.77     44.60 o 
   6  13   1      560.27      577.57     25.88 o 
   7  13   1       41.90       35.36     10.34 o 
  -7  14   1        1.64        4.86      4.68 o 
  -6  14   1      381.78      388.14     14.84 o 
  -5  14   1     1367.79     1382.65     38.38 o 
  -4  14   1        4.30        6.27      2.53 o 
  -3  14   1      614.52      667.85     12.13 o 
  -2  14   1      157.42      167.35      5.51 o 
  -1  14   1      285.64      255.81      5.01 o 
   0  14   1      158.40      168.77      4.59 o 
   1  14   1       32.89       27.65      2.78 o 
   2  14   1      330.05      376.78      7.87 o 
   3  14   1     2126.19     2028.92     27.54 o 
   4  14   1       29.92       28.98      4.24 o 
   5  14   1       54.82       44.49      6.29 o 
   6  14   1      233.00      283.47     13.68 o 
   7  14   1        0.05        3.29      5.34 o 
  -7  15   1      100.25       95.41      9.76 o 
  -6  15   1       84.52       88.80      8.06 o 
  -5  15   1        9.00       11.20      4.15 o 
  -4  15   1      344.65      308.83      9.19 o 
  -3  15   1        9.75       14.28      2.28 o 
  -2  15   1      411.52      505.88      9.13 o 
  -1  15   1      135.36      162.03      6.32 o 
   0  15   1       77.38       83.23      4.60 o 
   1  15   1       22.99        4.80      1.86 o 
   2  15   1      944.03      869.18     14.07 o 
   3  15   1     3259.72     3150.06     51.39 o 
   4  15   1      248.16      238.92     17.06 o 
   5  15   1      263.54      274.97     17.29 o 
   6  15   1      526.13      477.83     19.14 o 
  -7  16   1       58.01       47.46      7.23 o 
  -6  16   1       35.33       25.42      5.66 o 
  -5  16   1        0.09       -0.68      3.61 o 
  -4  16   1      115.04      153.92      8.44 o 
  -3  16   1     3898.53     3922.77     61.26 o 
  -2  16   1        3.97        0.73      1.44 o 
  -1  16   1      477.28      464.56     10.04 o 
   0  16   1      142.36      128.01      4.93 o 
   1  16   1      803.19      894.75     15.32 o 
   2  16   1      424.22      415.15      9.53 o 
   3  16   1     1045.24     1026.73     24.13 o 
   4  16   1      169.59      197.45     12.59 o 
   5  16   1      346.36      327.50     13.80 o 
   6  16   1        5.76       21.49      6.96 o 
  -7  17   1      361.16      362.09     24.78 o 
  -6  17   1        0.35        2.34      4.28 o 
  -5  17   1       20.44       10.50      4.25 o 
  -4  17   1        0.96        3.24      3.31 o 
  -3  17   1      308.61      282.63      9.68 o 
  -2  17   1       85.69       90.12      5.27 o 
  -1  17   1      752.06      723.06     14.25 o 
   0  17   1      614.28      628.76     16.51 o 
   1  17   1      168.31      172.11      8.99 o 
   2  17   1       11.75        6.03      3.05 o 
   3  17   1     2633.78     2716.35     53.00 o 
   4  17   1      505.46      541.66     17.00 o 
   5  17   1      448.39      420.58     24.32 o 
   6  17   1       56.05       68.57     11.71 o 
  -6  18   1       61.59       68.00     23.54 o 
  -5  18   1        8.08        9.27      4.17 o 
  -4  18   1      889.28     1020.57     23.91 o 
  -3  18   1      837.67      803.80     20.51 o 
  -2  18   1      193.66      203.81      7.57 o 
  -1  18   1        6.19        7.67      2.29 o 
   0  18   1      460.67      510.09     11.50 o 
   1  18   1        1.86        3.27      2.69 o 
   2  18   1        6.36       14.02      3.58 o 
   3  18   1      293.59      304.82     11.83 o 
   4  18   1      735.38      688.52     19.82 o 
   5  18   1       61.45       73.73     10.37 o 
   6  18   1        0.84        3.24      5.24 o 
  -6  19   1       77.09       89.53      8.47 o 
  -5  19   1      487.28      535.38     17.05 o 
  -4  19   1      495.37      482.56     15.56 o 
  -3  19   1      359.35      414.43     17.34 o 
  -2  19   1        0.81        3.24      3.84 o 
  -1  19   1       83.16       91.35      7.05 o 
   0  19   1       17.06       22.05      5.08 o 
   1  19   1     1258.28     1177.74     31.61 o 
   2  19   1      235.59      230.71      9.80 o 
   3  19   1       14.41        7.22      3.93 o 
   4  19   1       48.46       44.23      6.10 o 
   5  19   1      152.03      151.84     10.77 o 
  -6  20   1      107.30      138.48     15.34 o 
  -5  20   1       11.48        3.58      3.83 o 
  -4  20   1       29.60       30.96      4.69 o 
  -3  20   1       95.98       93.20      6.36 o 
  -2  20   1      332.31      340.91     14.04 o 
  -1  20   1      135.98      118.35      9.69 o 
   0  20   1      336.97      300.71     12.84 o 
   1  20   1       51.63       51.99      8.31 o 
   2  20   1      855.85      947.91     22.75 o 
   3  20   1       77.73       57.88      6.31 o 
   4  20   1        9.69        5.67      7.74 o 
   5  20   1      134.36      151.83     11.05 o 
  -5  21   1       60.64       53.37      6.49 o 
  -4  21   1       15.95       15.47      6.51 o 
  -3  21   1       77.68       78.69     12.05 o 
  -2  21   1      405.35      365.18     14.84 o 
  -1  21   1       10.96       17.28      4.85 o 
   0  21   1      812.07      765.19     23.30 o 
   1  21   1      242.33      208.61     12.74 o 
   2  21   1      528.57      530.61     19.78 o 
   3  21   1      128.24      111.44      8.16 o 
   4  21   1      178.27      210.85     11.85 o 
   5  21   1       51.10       46.76     12.13 o 
  -5  22   1      112.21      138.36     18.25 o 
  -4  22   1      213.82      245.15     10.79 o 
  -3  22   1       35.66       35.80     10.66 o 
  -2  22   1       91.07       77.53      8.12 o 
  -1  22   1      184.95      207.85     11.28 o 
   0  22   1     1165.94     1123.50     31.79 o 
   1  22   1        3.40       11.15      6.09 o 
   2  22   1       30.87       29.09      6.51 o 
   3  22   1        0.51        1.00      3.47 o 
   4  22   1       37.46       29.88      6.78 o 
  -4  23   1       38.63       41.26      5.94 o 
  -3  23   1        7.59        3.40      5.68 o 
  -2  23   1       31.93       20.47      5.72 o 
  -1  23   1       23.57       29.95      6.06 o 
   0  23   1      642.41      658.84     37.53 o 
   1  23   1      425.51      451.08     17.99 o 
   2  23   1       91.37      105.27     10.08 o 
   3  23   1       75.16       81.74      7.51 o 
   4  23   1        3.87        4.08      6.35 o 
  -4  24   1       10.53       -1.80     10.94 o 
  -3  24   1        6.80        6.34      5.59 o 
  -2  24   1       79.69       69.70      8.11 o 
  -1  24   1        0.51        4.43      4.85 o 
   0  24   1       12.89       10.73      5.36 o 
   1  24   1       71.90       76.69      8.56 o 
   2  24   1      167.57      153.84     12.32 o 
   3  24   1        3.42       10.13      8.86 o 
  -3  25   1        1.95        0.02      5.66 o 
  -2  25   1      114.55       72.27      8.63 o 
  -1  25   1      241.73      204.14     13.81 o 
   0  25   1      758.03      716.98     37.67 o 
   1  25   1       66.27       81.88     16.89 o 
   2  25   1       79.22       83.21      9.54 o 
  -2  26   1        1.80        5.72      5.59 o 
  -1  26   1      710.63      667.79     23.89 o 
   0  26   1       49.37       46.34      7.39 o 
   1  26   1      114.50      124.28     11.70 o 
  -8   0   2     1216.73     1289.14     38.92 o 
  -6   0   2     5518.24     5206.84     94.98 o 
  -4   0   2     2918.63     2447.43     46.00 o 
  -2   0   2     4919.96     4862.60     90.79 o 
   0   0   2     2947.03     2972.76     41.49 o 
   2   0   2      796.38      668.59     15.40 o 
   4   0   2     1060.50     1127.57     25.16 o 
   6   0   2     1369.34     1486.68     42.38 o 
   8   0   2      212.27      197.39     24.65 o 
  -9   1   2        0.77        0.67      5.52 o 
  -8   1   2       29.35       30.16      5.39 o 
  -7   1   2      538.83      487.36     11.56 o 
  -6   1   2        6.03        8.37      2.61 o 
  -5   1   2      149.16      140.38      5.28 o 
  -4   1   2     2011.64     1949.69     36.85 o 
  -3   1   2     1818.03     1660.10     24.49 o 
  -2   1   2      645.63      756.38      9.38 o 
  -1   1   2      314.09      335.51      4.75 o 
   0   1   2    20815.68    18869.31    270.32 o 
   1   1   2      626.62      619.56      7.37 o 
   2   1   2     1446.30     1332.27     20.24 o 
   3   1   2      261.62      249.62      6.52 o 
   4   1   2      573.26      649.23     10.63 o 
   5   1   2        0.00       -0.42      2.01 o 
   6   1   2      527.43      541.83     15.23 o 
   7   1   2       79.98       77.28      7.16 o 
   8   1   2      161.77      168.76     13.93 o 
  -9   2   2      488.05      453.56     34.48 o 
  -8   2   2      245.83      239.96     13.25 o 
  -7   2   2      158.85      171.69      7.40 o 
  -6   2   2       32.39       25.22      3.27 o 
  -5   2   2      493.74      513.57     10.18 o 
  -4   2   2      370.49      321.34      8.12 o 
  -3   2   2      404.18      384.42      7.77 o 
  -2   2   2      424.81      435.42      6.50 o 
  -1   2   2     5177.27     5142.93     47.99 o 
   0   2   2      357.17      335.89      6.72 o 
   1   2   2     2336.67     2232.95     21.06 o 
   2   2   2      191.67      215.13      4.63 o 
   3   2   2      177.23      191.43      4.78 o 
   4   2   2      375.50      363.26      7.91 o 
   5   2   2      209.47      211.03      6.67 o 
   6   2   2      241.75      223.27     10.35 o 
   7   2   2       55.50       50.85      6.06 o 
   8   2   2        3.42        7.92      4.94 o 
  -9   3   2       54.65       53.13      7.82 o 
  -8   3   2      409.15      422.72     16.30 o 
  -7   3   2      403.82      352.77      9.70 o 
  -6   3   2      112.52      109.89      5.54 o 
  -5   3   2      117.79      110.62      4.97 o 
  -4   3   2      188.98      190.55      5.17 o 
  -3   3   2       75.53      111.56      4.42 o 
  -2   3   2      472.21      441.11      7.01 o 
  -1   3   2     1642.43     1425.81     15.83 o 
   0   3   2     3925.85     3957.83     33.91 o 
   1   3   2     3114.25     3366.17     32.37 o 
   2   3   2      475.78      483.10      7.04 o 
   3   3   2      271.55      338.43      6.54 o 
   4   3   2       90.99       89.09      4.05 o 
   5   3   2      499.01      505.32     10.44 o 
   6   3   2      812.14      788.06     19.17 o 
   7   3   2       10.94        7.32      4.07 o 
   8   3   2       88.91       87.93      9.75 o 
  -9   4   2      491.99      514.22     22.43 o 
  -8   4   2      189.26      193.39     10.72 o 
  -7   4   2      811.73      774.13     16.64 o 
  -6   4   2     1641.01     1578.37     27.96 o 
  -5   4   2     1762.82     1750.13     25.22 o 
  -4   4   2     2746.16     2620.34     34.54 o 
  -3   4   2     8528.70     8584.97    113.98 o 
  -2   4   2      259.08      260.41      7.56 o 
  -1   4   2     1698.62     1779.48     22.87 o 
   0   4   2     1274.24     1164.22     11.89 o 
   1   4   2       72.56       69.21      2.17 o 
   2   4   2      452.90      437.63      6.65 o 
   3   4   2        2.37        0.06      1.49 o 
   4   4   2      411.66      401.68      7.89 o 
   5   4   2      222.25      227.93      6.51 o 
   6   4   2      189.77      185.44     11.04 o 
   7   4   2       12.56        7.48      4.35 o 
  -9   5   2      851.33      879.31     43.88 o 
  -8   5   2        4.51        3.73      4.03 o 
  -7   5   2        9.51       12.12      3.60 o 
  -6   5   2       75.36       80.48      6.48 o 
  -5   5   2     1727.37     1768.39     27.71 o 
  -4   5   2       30.07       28.26      2.35 o 
  -3   5   2     1112.37     1049.34     14.79 o 
  -2   5   2      533.65      597.64      9.55 o 
  -1   5   2     3958.50     3583.69     48.25 o 
   0   5   2     1451.64     1531.05     16.01 o 
   1   5   2     6368.88     6062.61     56.95 o 
   2   5   2     1531.33     1548.44     17.41 o 
   3   5   2     3275.60     3251.58     36.77 o 
   4   5   2      644.32      621.82     10.39 o 
   5   5   2       56.45       49.32      3.85 o 
   6   5   2      264.63      299.78     11.40 o 
   7   5   2      140.62      154.41      9.68 o 
  -8   6   2      490.93      509.58     15.99 o 
  -7   6   2       15.64        9.13      3.90 o 
  -6   6   2      468.92      462.25     10.43 o 
  -5   6   2       15.26       23.07      2.81 o 
  -4   6   2     3322.81     3556.28     66.63 o 
  -3   6   2      552.13      536.39      9.84 o 
  -2   6   2     1377.86     1558.41     21.96 o 
  -1   6   2      525.15      572.44     11.42 o 
   0   6   2     2132.99     2169.18     25.40 o 
   1   6   2      717.76      763.66      8.20 o 
   2   6   2       95.13       76.08      2.78 o 
   3   6   2      625.73      584.90      9.27 o 
   4   6   2       20.79        9.74      2.17 o 
   5   6   2     1071.37     1033.78     16.70 o 
   6   6   2      542.27      578.01     14.35 o 
   7   6   2      106.06       91.45     10.24 o 
  -8   7   2       34.70       50.88      6.32 o 
  -7   7   2       41.59       55.03      5.94 o 
  -6   7   2        9.31       18.63      2.99 o 
  -5   7   2      616.17      609.82     19.71 o 
  -4   7   2      138.52      125.34      3.98 o 
  -3   7   2     1161.31     1371.03     20.74 o 
  -2   7   2        0.36        0.53      4.37 o 
  -1   7   2      619.68      645.05     13.27 o 
   0   7   2      163.15      175.25      4.52 o 
   1   7   2      357.16      418.58      6.34 o 
   2   7   2     1096.06     1091.75     13.05 o 
   3   7   2      827.55      816.26     12.56 o 
   4   7   2       27.65       34.49      3.08 o 
   5   7   2       18.50       16.56      3.06 o 
   6   7   2      193.43      188.56      8.64 o 
   7   7   2       57.79       58.74      9.88 o 
  -8   8   2      142.87      156.40      9.96 o 
  -7   8   2       10.84       12.45      4.18 o 
  -6   8   2      261.21      324.51      9.88 o 
  -5   8   2      918.49      984.13     17.14 o 
  -4   8   2     4567.32     4905.73     67.67 o 
  -3   8   2     3699.71     3983.15     54.57 o 
  -2   8   2     1324.19     1358.83     26.14 o 
  -1   8   2     1030.66     1049.97     18.76 o 
   0   8   2      286.69      324.80      6.09 o 
   1   8   2       90.94       89.23      3.49 o 
   2   8   2       78.35       77.94      4.04 o 
   3   8   2     6185.08     6221.62     71.64 o 
   4   8   2        0.72       -0.92      1.82 o 
   5   8   2      772.71      729.96     14.32 o 
   6   8   2      135.85      162.65      8.20 o 
   7   8   2      149.92      157.73     39.33 o 
  -8   9   2       85.18       95.92     14.27 o 
  -7   9   2        9.49       15.19      4.13 o 
  -6   9   2     1826.96     1890.63     34.81 o 
  -5   9   2      340.11      315.12      7.66 o 
  -4   9   2     1379.94     1419.54     22.41 o 
  -3   9   2      610.51      510.64     11.51 o 
  -2   9   2      395.68      304.55      8.08 o 
  -1   9   2       43.95       63.23      3.76 o 
   0   9   2     2375.99     2245.09     28.99 o 
   1   9   2      353.27      314.22      5.34 o 
   2   9   2     2690.51     2734.65     32.92 o 
   3   9   2       69.01       71.96      3.60 o 
   4   9   2      106.63      116.46      4.94 o 
   5   9   2      726.56      743.93     14.50 o 
   6   9   2       28.33       25.54      5.88 o 
   7   9   2      181.79      208.89     16.51 o 
  -8  10   2        3.54        4.83      4.11 o 
  -7  10   2      295.95      301.86     12.03 o 
  -6  10   2        1.85        5.30      3.36 o 
  -5  10   2        1.00        1.88      2.21 o 
  -4  10   2      823.71      886.75     15.41 o 
  -3  10   2     1414.65     1443.99     21.62 o 
  -2  10   2       81.76       71.32      4.34 o 
  -1  10   2      412.26      357.75      8.74 o 
   0  10   2      464.60      483.09      8.15 o 
   1  10   2      463.93      393.76      6.29 o 
   2  10   2      873.75      919.63     12.12 o 
   3  10   2      270.03      287.91      6.70 o 
   4  10   2      658.48      626.40     11.43 o 
   5  10   2      221.29      221.73      8.63 o 
   6  10   2      618.55      633.74     21.29 o 
   7  10   2       32.68       26.43     10.25 o 
  -8  11   2       18.17       15.92      4.84 o 
  -7  11   2        2.67       16.82      4.31 o 
  -6  11   2        0.00        1.87      3.23 o 
  -5  11   2      301.44      295.15      8.41 o 
  -4  11   2      248.00      224.74      6.36 o 
  -3  11   2      247.72      264.03      5.98 o 
  -2  11   2       65.61       79.98      5.08 o 
  -1  11   2      626.79      742.15     14.72 o 
   0  11   2     1937.17     2100.01     27.52 o 
   1  11   2      536.22      565.05      8.70 o 
   2  11   2      517.72      508.34      8.72 o 
   3  11   2       99.82       92.33      5.12 o 
   4  11   2      871.62      892.21     16.50 o 
   5  11   2       17.71       21.78      4.17 o 
   6  11   2        1.71        5.58      5.00 o 
   7  11   2       21.99       31.44     16.34 o 
  -8  12   2       14.00       16.19     14.82 o 
  -7  12   2      208.89      219.27     10.80 o 
  -6  12   2       71.10       26.24      4.38 o 
  -5  12   2      314.03      311.47     11.63 o 
  -4  12   2       66.64       91.52      4.61 o 
  -3  12   2        0.13        6.17      1.54 o 
  -2  12   2     1014.84     1073.81     23.41 o 
  -1  12   2      107.17      117.47      9.87 o 
   0  12   2       61.74       73.85      2.99 o 
   1  12   2      912.02      908.98     12.64 o 
   2  12   2      459.98      436.50      7.98 o 
   3  12   2      470.26      484.50      8.89 o 
   4  12   2     1308.83     1325.24     20.76 o 
   5  12   2      469.82      452.03     16.14 o 
   6  12   2      365.31      370.71     15.67 o 
   7  12   2      210.88      225.96     17.99 o 
  -8  13   2       54.53       37.97      6.96 o 
  -7  13   2      361.92      326.28     13.99 o 
  -6  13   2      357.60      350.35     11.51 o 
  -5  13   2      415.55      427.24     11.82 o 
  -4  13   2       52.02       64.15      3.83 o 
  -3  13   2        3.80        4.51      2.32 o 
  -2  13   2      981.87      848.57     19.61 o 
  -1  13   2      481.41      469.77     18.22 o 
   0  13   2      325.24      309.60      6.32 o 
   1  13   2      155.64      182.11      4.37 o 
   2  13   2     2170.09     2346.86     29.25 o 
   3  13   2       65.82       72.90      3.65 o 
   4  13   2      571.07      571.06     14.59 o 
   5  13   2        5.74        5.68      4.50 o 
   6  13   2      153.32      202.04     16.35 o 
  -7  14   2        0.08        1.07      4.46 o 
  -6  14   2       76.43       90.82     10.39 o 
  -5  14   2       23.52       19.45      3.60 o 
  -4  14   2      855.86      932.61     16.27 o 
  -3  14   2     1459.75     1441.98     21.82 o 
  -2  14   2      466.18      505.13     13.82 o 
  -1  14   2       52.33       53.92      4.35 o 
   0  14   2      194.00      217.72      6.24 o 
   1  14   2      165.15      202.27      5.84 o 
   2  14   2       52.01       56.59      3.27 o 
   3  14   2     1775.41     1749.53     27.78 o 
   4  14   2        6.74       -3.65      3.70 o 
   5  14   2      119.67      132.57     11.14 o 
   6  14   2        8.39       -1.38      4.84 o 
  -7  15   2        2.04       -4.14      4.14 o 
  -6  15   2      233.30      226.88     12.28 o 
  -5  15   2      553.86      549.27     13.80 o 
  -4  15   2      804.61      855.22     17.50 o 
  -3  15   2     2015.07     2059.69     29.90 o 
  -2  15   2      220.78      210.32      8.31 o 
  -1  15   2      760.86      795.26     23.69 o 
   0  15   2      177.61      212.17      9.19 o 
   1  15   2       95.60      103.27      4.04 o 
   2  15   2      103.93       91.50      4.39 o 
   3  15   2     1203.15     1092.20     25.95 o 
   4  15   2      182.48      179.58     10.55 o 
   5  15   2      215.54      222.15     12.68 o 
   6  15   2       20.64        4.07      5.42 o 
  -7  16   2       14.45       -3.94      3.94 o 
  -6  16   2      119.41      161.37     11.45 o 
  -5  16   2       46.43       36.05      7.00 o 
  -4  16   2      418.78      401.90     10.46 o 
  -3  16   2      374.71      315.47      6.94 o 
  -2  16   2       44.63       42.26      3.16 o 
  -1  16   2      299.93      301.72     15.37 o 
   0  16   2       87.05       80.47      3.38 o 
   1  16   2     1258.43     1250.52     19.85 o 
   2  16   2       32.30       53.23      4.64 o 
   3  16   2     1761.25     1753.90     37.25 o 
   4  16   2      155.56      181.35     10.92 o 
   5  16   2       55.86       65.16      7.86 o 
   6  16   2      290.54      317.93     15.68 o 
  -7  17   2       14.04        8.39      5.49 o 
  -6  17   2        0.23        2.37      4.08 o 
  -5  17   2       93.28      106.89      7.39 o 
  -4  17   2        3.74        2.87      2.79 o 
  -3  17   2      156.03      150.65      4.95 o 
  -2  17   2      717.19      627.93     23.55 o 
  -1  17   2     1277.31     1258.09     21.05 o 
   0  17   2       64.39       77.92      4.47 o 
   1  17   2     2311.11     2429.74     57.33 o 
   2  17   2      314.57      330.15     15.08 o 
   3  17   2      638.65      725.44     19.82 o 
   4  17   2       80.62       75.35      9.85 o 
   5  17   2        0.27        5.16      4.94 o 
   6  17   2        0.03       -3.86      5.08 o 
  -6  18   2      423.38      426.80     15.28 o 
  -5  18   2      358.36      374.39     12.78 o 
  -4  18   2        1.14       -1.88      4.17 o 
  -3  18   2      923.73     1014.05     28.02 o 
  -2  18   2       67.04       73.41      4.34 o 
  -1  18   2      444.17      428.19     10.54 o 
   0  18   2      310.64      277.44     15.56 o 
   1  18   2      626.50      621.64     18.44 o 
   2  18   2       17.85       22.47      4.36 o 
   3  18   2     1056.83     1001.67     24.94 o 
   4  18   2        9.26       12.07      6.03 o 
   5  18   2       35.51       37.37      6.86 o 
  -6  19   2       20.21       24.98      7.76 o 
  -5  19   2      584.86      620.88     17.56 o 
  -4  19   2      379.38      370.86     17.69 o 
  -3  19   2     2422.95     2351.88     56.86 o 
  -2  19   2      346.80      342.18     12.60 o 
  -1  19   2      118.71      144.73      6.10 o 
   0  19   2      703.18      766.56     22.48 o 
   1  19   2        5.66        6.77     10.52 o 
   2  19   2      636.16      652.83     31.21 o 
   3  19   2       86.26       79.38      7.37 o 
   4  19   2        2.25       -2.46      4.08 o 
   5  19   2       11.65       18.92      5.97 o 
  -6  20   2      143.81      147.71      9.84 o 
  -5  20   2      130.53      121.31     14.49 o 
  -4  20   2       43.65       21.39      4.53 o 
  -3  20   2      200.26      174.77     10.11 o 
  -2  20   2      172.15      170.52      9.18 o 
  -1  20   2       35.26       44.05      5.24 o 
   0  20   2      859.56      849.42     25.09 o 
   1  20   2      164.31      175.57     10.65 o 
   2  20   2     1052.43     1040.38     25.36 o 
   3  20   2        7.80        6.50      6.43 o 
   4  20   2      515.33      568.13     39.22 o 
   5  20   2       71.85       74.06      8.48 o 
  -5  21   2      315.68      297.05     19.61 o 
  -4  21   2       54.34       59.22      5.04 o 
  -3  21   2      309.65      279.98     13.17 o 
  -2  21   2       12.42       17.42      4.74 o 
  -1  21   2     1553.62     1375.19     35.48 o 
   0  21   2     1689.09     1652.96     41.84 o 
   1  21   2        0.51       -2.52      5.12 o 
   2  21   2        8.03       14.96      4.53 o 
   3  21   2        4.13        1.91      4.12 o 
   4  21   2      130.75      117.15      9.39 o 
  -5  22   2       18.59       12.99      4.09 o 
  -4  22   2       85.99      130.48     12.88 o 
  -3  22   2        0.03        3.25      4.40 o 
  -2  22   2      254.45      238.76     28.67 o 
  -1  22   2      153.30      154.92     14.40 o 
   0  22   2      681.04      649.42     21.56 o 
   1  22   2      157.91      131.60     10.29 o 
   2  22   2      265.85      244.84     11.62 o 
   3  22   2      277.62      299.98     16.58 o 
   4  22   2       64.28       50.94      7.20 o 
  -4  23   2      234.37      239.54     14.49 o 
  -3  23   2      156.39      153.35     10.81 o 
  -2  23   2      274.83      305.19     15.51 o 
  -1  23   2       17.37       13.98      4.86 o 
   0  23   2      868.60      905.92     27.45 o 
   1  23   2      140.69      110.17     13.71 o 
   2  23   2      364.11      399.66     18.38 o 
   3  23   2        6.55       10.67      4.77 o 
  -4  24   2       40.19       43.21      9.97 o 
  -3  24   2       45.21       63.08      7.79 o 
  -2  24   2      131.30      155.97     10.80 o 
  -1  24   2      229.04      178.77     11.16 o 
   0  24   2        1.71        9.46     14.26 o 
   1  24   2      436.59      406.21     17.59 o 
   2  24   2        2.78        4.20      5.91 o 
   3  24   2      170.73      181.07     11.34 o 
  -3  25   2      117.22       91.91      9.33 o 
  -2  25   2      381.08      376.27     16.42 o 
  -1  25   2       44.02       48.62      7.76 o 
   0  25   2      262.96      249.12     13.90 o 
   1  25   2       26.60       20.43      6.31 o 
   2  25   2       42.65       40.72      8.24 o 
  -2  26   2        0.03        5.04      5.43 o 
  -1  26   2       78.76       62.09      8.04 o 
   0  26   2       27.36       20.39      6.15 o 
  -9   0   3      249.54      248.99     27.70 o 
  -7   0   3      840.31      823.73     22.54 o 
  -5   0   3        9.33        8.86      3.53 o 
  -3   0   3       29.31       35.83     10.60 o 
  -1   0   3        0.31        1.74      1.52 o 
   1   0   3      829.68      892.85     16.71 o 
   3   0   3       10.28       34.40      4.34 o 
   5   0   3       21.59       20.97      6.04 o 
   7   0   3        0.58       -5.09      5.09 o 
  -9   1   3        8.86       16.31      7.10 o 
  -8   1   3      530.75      534.58     28.78 o 
  -7   1   3       31.42       13.74      3.25 o 
  -6   1   3     3818.02     3920.03     51.87 o 
  -5   1   3     1896.62     1925.09     30.07 o 
  -4   1   3       62.35       57.93      4.02 o 
  -3   1   3        8.06        5.97      2.44 o 
  -2   1   3      343.88      392.12      7.73 o 
  -1   1   3    12734.62    12930.93    119.06 o 
   0   1   3     1855.80     1953.32     20.25 o 
   1   1   3     1840.26     1944.43     22.40 o 
   2   1   3       11.83        2.10      1.32 o 
   3   1   3     1312.42     1256.81     16.72 o 
   4   1   3      195.65      167.75      5.98 o 
   5   1   3       93.67       88.89      6.62 o 
   6   1   3      630.61      566.67     23.67 o 
   7   1   3       92.13      127.04      9.34 o 
  -9   2   3      241.98      258.42     19.73 o 
  -8   2   3      175.99      148.89      9.28 o 
  -7   2   3      144.26      148.39      6.83 o 
  -6   2   3     2206.27     2356.79     33.32 o 
  -5   2   3       30.11       28.34      3.10 o 
  -4   2   3      582.30      488.86     10.20 o 
  -3   2   3      408.68      394.13      7.91 o 
  -2   2   3     2464.14     2484.88     40.52 o 
  -1   2   3     7188.43     6988.03     68.66 o 
   0   2   3    25475.02    26397.89    312.38 o 
   1   2   3      224.47      171.58      6.07 o 
   2   2   3      283.40      240.66      5.23 o 
   3   2   3       42.01       58.98      3.21 o 
   4   2   3      366.11      363.54      7.85 o 
   5   2   3      112.54      107.91      6.19 o 
   6   2   3       10.53       17.21      4.39 o 
   7   2   3      289.48      314.55     13.20 o 
  -9   3   3       57.79       76.49     11.28 o 
  -8   3   3        3.55        0.45      3.73 o 
  -7   3   3      822.31      781.92     15.31 o 
  -6   3   3      105.90      114.93      5.49 o 
  -5   3   3     1535.99     1520.06     24.45 o 
  -4   3   3     4004.52     4219.34     58.81 o 
  -3   3   3      518.12      492.02     11.23 o 
  -2   3   3      307.67      325.03      5.33 o 
  -1   3   3       28.81       15.53      1.68 o 
   0   3   3      136.20      150.70      3.29 o 
   1   3   3      339.62      335.63      5.66 o 
   2   3   3      203.17      213.10      4.97 o 
   3   3   3      868.22      865.35     12.67 o 
   4   3   3      112.23       97.63      5.30 o 
   5   3   3      626.34      610.78     13.11 o 
   6   3   3      516.39      490.44     22.27 o 
   7   3   3      443.77      477.17     15.86 o 
  -9   4   3        1.67        4.70      5.17 o 
  -8   4   3       84.61       86.00      9.43 o 
  -7   4   3      789.72      802.05     15.57 o 
  -6   4   3       50.25       53.58      4.03 o 
  -5   4   3      441.56      467.77     10.80 o 
  -4   4   3      393.70      401.90     14.51 o 
  -3   4   3     2589.98     2691.01     37.91 o 
  -2   4   3      494.14      469.59      9.36 o 
  -1   4   3     3430.67     3325.21     35.52 o 
   0   4   3     4654.80     5091.87     47.90 o 
   1   4   3       10.96       17.72      1.64 o 
   2   4   3      141.68      166.04      4.51 o 
   3   4   3      226.77      172.36      7.58 o 
   4   4   3      120.82      115.27      4.90 o 
   5   4   3       49.47       38.60      4.27 o 
   6   4   3      101.87      125.14     14.03 o 
   7   4   3       70.90       64.75      7.12 o 
  -9   5   3      142.08      159.77     12.46 o 
  -8   5   3       53.18       57.29      6.56 o 
  -7   5   3       85.61      112.08      8.44 o 
  -6   5   3      736.10      761.98     16.46 o 
  -5   5   3       90.94       76.93      4.27 o 
  -4   5   3        3.00       -0.79      1.86 o 
  -3   5   3      319.36      326.45      8.79 o 
  -2   5   3     2099.57     1984.35     31.48 o 
  -1   5   3     1489.76     1638.09     18.42 o 
   0   5   3      276.57      313.85      5.39 o 
   1   5   3     8111.33     8529.97     95.60 o 
   2   5   3      529.25      549.41      8.59 o 
   3   5   3      888.37      905.26     13.18 o 
   4   5   3      111.50      121.87      5.33 o 
   5   5   3       11.21       13.21      3.18 o 
   6   5   3      158.93      165.13     19.91 o 
   7   5   3       67.22       88.69      9.39 o 
  -9   6   3      545.16      594.56     32.10 o 
  -8   6   3        0.09       -3.35      3.35 o 
  -7   6   3      678.62      685.07     17.61 o 
  -6   6   3       46.61       50.58      5.58 o 
  -5   6   3       94.01       90.39      5.29 o 
  -4   6   3      124.48      117.56      4.73 o 
  -3   6   3     2471.25     2447.25     34.74 o 
  -2   6   3      165.52      165.54      3.92 o 
  -1   6   3       51.79       22.35      2.71 o 
   0   6   3     1630.38     1859.77     20.94 o 
   1   6   3     1518.24     1420.47     15.97 o 
   2   6   3     1096.48     1190.26     14.48 o 
   3   6   3     3762.11     3837.22     43.24 o 
   4   6   3      150.39      155.49      5.53 o 
   5   6   3      434.78      433.83     10.77 o 
   6   6   3      217.07      230.92     11.38 o 
   7   6   3       73.66       63.25     16.48 o 
  -9   7   3       17.61       12.94      5.74 o 
  -8   7   3       39.97       34.68      5.57 o 
  -7   7   3      176.64      164.06      9.25 o 
  -6   7   3       79.77       75.74      6.16 o 
  -5   7   3      121.75      129.39      4.53 o 
  -4   7   3     1194.23     1175.90     19.20 o 
  -3   7   3       89.87       67.37      3.05 o 
  -2   7   3      154.65      139.34      7.58 o 
  -1   7   3     4657.42     4643.73     69.87 o 
   0   7   3     1829.60     1955.58     21.99 o 
   1   7   3       99.35       53.46      2.49 o 
   2   7   3     1560.29     1524.32     17.73 o 
   3   7   3      279.05      300.11      6.62 o 
   4   7   3      226.18      237.28      6.37 o 
   5   7   3     1877.63     1865.50     31.34 o 
   6   7   3      230.02      244.85     12.66 o 
   7   7   3      389.87      365.64     20.17 o 
  -8   8   3       35.55       47.05      6.21 o 
  -7   8   3      176.88      184.94      9.77 o 
  -6   8   3      630.00      636.96     15.77 o 
  -5   8   3       22.66        6.89      3.93 o 
  -4   8   3     1994.51     2111.49     31.55 o 
  -3   8   3      193.69      168.06      6.86 o 
  -2   8   3      335.10      393.57      8.47 o 
  -1   8   3     3280.86     3302.44     60.12 o 
   0   8   3     3306.83     3300.52     35.63 o 
   1   8   3      921.07      976.26     13.46 o 
   2   8   3      206.25      173.58      5.28 o 
   3   8   3     1079.42     1102.38     15.25 o 
   4   8   3      531.03      555.04     13.36 o 
   5   8   3        0.12        2.50      3.04 o 
   6   8   3        2.09       -3.81      3.96 o 
   7   8   3      400.50      400.92     28.80 o 
  -8   9   3      297.10      278.49     12.70 o 
  -7   9   3       10.13        4.42      3.59 o 
  -6   9   3     2612.15     2535.92     44.28 o 
  -5   9   3      160.07      161.12      7.49 o 
  -4   9   3      663.86      636.32     11.95 o 
  -3   9   3      621.11      563.01      9.83 o 
  -2   9   3      296.02      241.73      8.92 o 
  -1   9   3       31.98       18.70      3.18 o 
   0   9   3     1642.01     1714.73     21.06 o 
   1   9   3      377.83      408.75      6.73 o 
   2   9   3     2853.65     3012.18     32.00 o 
   3   9   3     1538.28     1451.70     20.21 o 
   4   9   3       24.11       27.63      3.74 o 
   5   9   3      218.38      239.04     10.61 o 
   6   9   3      269.74      250.61     30.33 o 
   7   9   3      262.57      269.71     19.65 o 
  -8  10   3      192.62      196.94     10.98 o 
  -7  10   3        3.73        7.18      3.91 o 
  -6  10   3      675.10      641.75     15.80 o 
  -5  10   3       44.71       47.19      3.75 o 
  -4  10   3      192.18      185.34      6.98 o 
  -3  10   3       17.38       17.91      1.65 o 
  -2  10   3      670.78      730.80     17.90 o 
  -1  10   3      213.09      180.27     10.78 o 
   0  10   3     2753.15     3102.87     36.21 o 
   1  10   3     2910.64     3096.25     36.92 o 
   2  10   3     6477.03     6477.07     80.39 o 
   3  10   3     1435.63     1491.58     22.82 o 
   4  10   3      108.15      112.11      5.58 o 
   5  10   3      831.61      785.55     24.55 o 
   6  10   3      479.93      525.49     23.19 o 
  -8  11   3      407.88      376.89     17.27 o 
  -7  11   3       96.12       83.14      6.95 o 
  -6  11   3      320.51      292.81     10.28 o 
  -5  11   3      325.02      326.29      8.59 o 
  -4  11   3     1531.28     1484.86     23.30 o 
  -3  11   3      133.68      136.88      3.75 o 
  -2  11   3      867.67      914.51     21.10 o 
  -1  11   3       33.05       24.71      3.74 o 
   0  11   3     1916.60     2134.99     31.19 o 
   1  11   3      105.42      128.29      7.12 o 
   2  11   3       51.29       54.54      3.21 o 
   3  11   3       49.48       53.83      3.36 o 
   4  11   3      135.22      128.88      8.87 o 
   5  11   3        6.79        1.01      4.33 o 
   6  11   3     1192.03     1187.62     38.66 o 
  -8  12   3       41.72       28.10      5.69 o 
  -7  12   3        3.22       -0.96      3.38 o 
  -6  12   3       34.88       36.19      4.74 o 
  -5  12   3      829.48      799.01     17.16 o 
  -4  12   3        0.08        0.39      1.65 o 
  -3  12   3      545.97      472.77      8.31 o 
  -2  12   3      549.40      577.20     15.54 o 
  -1  12   3      111.43       81.91      5.72 o 
   0  12   3       30.35       33.23      4.36 o 
   1  12   3      216.85      246.69      5.47 o 
   2  12   3     2799.69     2758.52     34.14 o 
   3  12   3      272.25      264.38      9.31 o 
   4  12   3       57.50       61.31     11.67 o 
   5  12   3        5.19       14.17      6.21 o 
   6  12   3      759.53      716.51     28.78 o 
  -8  13   3        2.42        2.50      4.56 o 
  -7  13   3      607.60      624.08     17.05 o 
  -6  13   3       88.04       63.81      5.50 o 
  -5  13   3     1108.34     1147.29     22.52 o 
  -4  13   3      221.48      185.83      5.61 o 
  -3  13   3     2312.25     2355.05     44.73 o 
  -2  13   3      608.84      600.39     16.01 o 
  -1  13   3        4.89       -2.30      2.30 o 
   0  13   3      141.21      130.32      4.33 o 
   1  13   3      708.47      752.08     12.54 o 
   2  13   3       98.90      109.20      4.96 o 
   3  13   3      924.81      861.39     15.50 o 
   4  13   3       19.79       34.02      5.74 o 
   5  13   3       21.31       29.25      6.27 o 
   6  13   3        8.39       -3.36      6.06 o 
  -7  14   3      499.55      432.56     22.90 o 
  -6  14   3       85.87       77.38      6.03 o 
  -5  14   3      121.34      120.80      6.50 o 
  -4  14   3      358.39      369.02      8.25 o 
  -3  14   3      801.92      667.04     18.14 o 
  -2  14   3       86.43       82.11      6.10 o 
  -1  14   3       16.37       23.41      3.78 o 
   0  14   3      628.15      592.95      9.85 o 
   1  14   3        9.95       26.77      2.51 o 
   2  14   3      664.13      640.92     12.12 o 
   3  14   3        9.64        1.47      2.94 o 
   4  14   3      485.11      468.51     16.44 o 
   5  14   3       18.88       20.27      5.63 o 
   6  14   3       27.06       40.69     18.28 o 
  -7  15   3      322.13      256.02     12.43 o 
  -6  15   3       16.83       25.68      5.60 o 
  -5  15   3        0.17        4.37      2.71 o 
  -4  15   3     1941.08     1868.46     34.68 o 
  -3  15   3      182.48      183.73      6.07 o 
  -2  15   3       21.99       20.89      3.74 o 
  -1  15   3      548.46      579.92     15.68 o 
   0  15   3       42.48       48.60      3.38 o 
   1  15   3       81.20      101.78      4.63 o 
   2  15   3        4.28        2.62      2.60 o 
   3  15   3       13.72       18.66      4.66 o 
   4  15   3      112.02      135.94      9.84 o 
   5  15   3      482.28      504.33     18.66 o 
   6  15   3       27.47       71.31     11.26 o 
  -7  16   3       23.02       42.64      6.34 o 
  -6  16   3       26.22       34.59      9.86 o 
  -5  16   3       83.89       64.10      5.08 o 
  -4  16   3       25.89       14.96      2.49 o 
  -3  16   3      432.25      471.61     15.94 o 
  -2  16   3       42.58       27.93      5.12 o 
  -1  16   3       49.48       45.85      8.86 o 
   0  16   3       80.48       83.68      5.12 o 
   1  16   3      113.37      108.82      6.09 o 
   2  16   3      171.42      148.22      8.64 o 
   3  16   3      213.85      208.74     11.03 o 
   4  16   3        7.97        9.07      4.78 o 
   5  16   3      342.54      445.32     50.78 o 
  -7  17   3      299.80      295.13     26.35 o 
  -6  17   3      206.68      223.60     10.57 o 
  -5  17   3      798.08      738.70     18.82 o 
  -4  17   3        2.97        4.05      2.16 o 
  -3  17   3     2362.62     2265.91     37.14 o 
  -2  17   3      466.29      428.30     24.10 o 
  -1  17   3      394.40      428.96     16.03 o 
   0  17   3      233.84      233.07      6.39 o 
   1  17   3        0.59        0.13      3.30 o 
   2  17   3      121.52      115.29     12.39 o 
   3  17   3      268.35      272.24     11.98 o 
   4  17   3        7.52       19.94      5.38 o 
   5  17   3      131.91      142.24     11.23 o 
  -6  18   3        4.98        0.68      3.64 o 
  -5  18   3        6.04        2.61      3.18 o 
  -4  18   3       36.41       57.28      6.66 o 
  -3  18   3       21.27       20.12      3.61 o 
  -2  18   3      912.00      865.52     40.16 o 
  -1  18   3       55.79       60.66     11.36 o 
   0  18   3      361.59      371.47     11.21 o 
   1  18   3        1.15        3.40      4.42 o 
   2  18   3     1298.70     1327.51     30.32 o 
   3  18   3        4.93       -2.45      3.99 o 
   4  18   3      235.76      233.43     20.36 o 
   5  18   3        1.60        3.71      4.92 o 
  -6  19   3       97.20       79.35      6.99 o 
  -5  19   3      245.42      210.58      9.58 o 
  -4  19   3      114.89      115.66     13.02 o 
  -3  19   3     1087.97     1098.73     63.98 o 
  -2  19   3        8.18       16.34      8.59 o 
  -1  19   3      143.91      122.70     15.51 o 
   0  19   3        1.21       13.49      7.20 o 
   1  19   3       95.85      116.72      7.77 o 
   2  19   3      211.95      242.36     16.91 o 
   3  19   3       40.37       51.20      6.64 o 
   4  19   3      159.35      157.68     10.98 o 
  -6  20   3      292.47      326.07     12.57 o 
  -5  20   3       44.95       41.07      4.43 o 
  -4  20   3      148.41      115.78      9.01 o 
  -3  20   3      130.64      147.78      8.54 o 
  -2  20   3      270.03      243.45     21.05 o 
  -1  20   3      199.23      215.75     25.07 o 
   0  20   3      612.77      571.27     18.64 o 
   1  20   3     1141.33     1156.52     27.58 o 
   2  20   3        7.89       14.50      5.46 o 
   3  20   3        1.90        2.44      5.30 o 
   4  20   3      217.14      223.62     19.30 o 
  -5  21   3        0.13        2.10      3.88 o 
  -4  21   3     1100.37      990.76     29.59 o 
  -3  21   3       18.50       20.10      4.56 o 
  -2  21   3        1.12        2.77      7.76 o 
  -1  21   3      931.94      970.83     30.19 o 
   0  21   3      824.60      795.59     23.96 o 
   1  21   3      132.89      106.22      9.91 o 
   2  21   3      153.10      142.16      9.60 o 
   3  21   3       54.42       61.53      7.37 o 
   4  21   3       22.68       25.13      6.15 o 
  -5  22   3        4.34        3.40      5.62 o 
  -4  22   3      117.68      138.19     23.13 o 
  -3  22   3      160.83      179.11     29.36 o 
  -2  22   3      377.79      392.23     14.17 o 
  -1  22   3      444.40      438.99     31.02 o 
   0  22   3      853.60      815.32     25.32 o 
   1  22   3      435.53      412.02     17.71 o 
   2  22   3      200.77      218.80     11.63 o 
   3  22   3      418.28      389.24     15.30 o 
  -4  23   3        1.71        1.96      4.84 o 
  -3  23   3        3.78       16.62      9.97 o 
  -2  23   3      611.83      569.85     18.94 o 
  -1  23   3       49.25       65.64      6.48 o 
   0  23   3       93.19      113.80      9.33 o 
   1  23   3        0.00        0.78      5.17 o 
   2  23   3       15.95       18.88      5.15 o 
   3  23   3       67.19       62.04      8.03 o 
  -4  24   3       38.30       55.25     11.22 o 
  -3  24   3        9.04       14.84      5.41 o 
  -2  24   3      101.39      106.29     18.70 o 
  -1  24   3      443.33      436.78     16.39 o 
   0  24   3     1225.00     1167.86     33.66 o 
   1  24   3        7.09       15.11      5.98 o 
   2  24   3       34.86       38.29      7.98 o 
  -3  25   3        0.09       -4.19      4.35 o 
  -2  25   3       17.56       22.92      7.06 o 
  -1  25   3       69.44       65.33      7.46 o 
   0  25   3       16.42       15.96      5.89 o 
   1  25   3       76.65       94.25     10.37 o 
  -8   0   4       27.99       14.46      6.74 o 
  -6   0   4     1602.36     1607.00     42.07 o 
  -4   0   4      363.82      395.67     13.95 o 
  -2   0   4     4815.91     4514.32     68.75 o 
   0   0   4      517.95      479.97      9.81 o 
   2   0   4      867.00      839.74     17.44 o 
   4   0   4        2.33        2.00      2.48 o 
   6   0   4      281.87      288.22     17.38 o 
  -9   1   4      721.46      719.67     28.59 o 
  -8   1   4      201.39      225.22     11.23 o 
  -7   1   4     1265.45     1345.11     22.20 o 
  -6   1   4     1677.32     1556.97     26.00 o 
  -5   1   4        0.14       -0.70      2.05 o 
  -4   1   4      968.69      900.98     17.50 o 
  -3   1   4      584.33      646.71     11.65 o 
  -2   1   4     2219.83     2283.47     25.85 o 
  -1   1   4     3332.01     3601.20     34.96 o 
   0   1   4      997.04      941.10     11.58 o 
   1   1   4     1299.85     1305.91     16.47 o 
   2   1   4      109.20      105.75      4.04 o 
   3   1   4      275.87      254.63      6.73 o 
   4   1   4       67.03       57.53      3.93 o 
   5   1   4      384.73      375.26     12.42 o 
   6   1   4        5.92       10.11      4.80 o 
   7   1   4      145.72      144.62     10.34 o 
  -9   2   4        6.11        6.09      5.58 o 
  -8   2   4      272.18      262.72     11.59 o 
  -7   2   4      932.44      913.43     16.95 o 
  -6   2   4      206.57      258.30      8.69 o 
  -5   2   4      345.70      380.05     10.15 o 
  -4   2   4      769.72      726.50     19.42 o 
  -3   2   4       44.73       18.27      2.18 o 
  -2   2   4     3354.97     3533.76     44.50 o 
  -1   2   4        0.43       -1.19      1.19 o 
   0   2   4      445.51      487.89      7.04 o 
   1   2   4     2293.53     2253.62     28.82 o 
   2   2   4      121.53      114.04      4.51 o 
   3   2   4       13.69        6.74      2.05 o 
   4   2   4       15.11       10.12      2.51 o 
   5   2   4       64.50       62.23      6.16 o 
   6   2   4        4.44        6.38      5.48 o 
   7   2   4        0.20        3.28      5.11 o 
  -9   3   4       36.73       49.99      9.09 o 
  -8   3   4     1082.67     1138.56     25.81 o 
  -7   3   4       36.26       42.28      4.81 o 
  -6   3   4      424.88      409.18     10.34 o 
  -5   3   4       56.82       50.06      4.02 o 
  -4   3   4       64.04       76.45      4.15 o 
  -3   3   4      119.99      129.93      4.19 o 
  -2   3   4      985.51     1019.64     14.71 o 
  -1   3   4      802.63      721.49      9.48 o 
   0   3   4     5005.18     5183.23     55.35 o 
   1   3   4       58.49       41.52      2.34 o 
   2   3   4        0.23        2.34      1.59 o 
   3   3   4      321.84      302.91      6.96 o 
   4   3   4      118.30      103.12      4.92 o 
   5   3   4      752.02      723.78     18.10 o 
   6   3   4      349.67      394.69     15.55 o 
  -9   4   4      175.02      198.93     16.74 o 
  -8   4   4      261.65      252.26     12.09 o 
  -7   4   4      145.46      153.27      7.78 o 
  -6   4   4      143.29      129.02      6.06 o 
  -5   4   4     1809.23     1739.24     27.31 o 
  -4   4   4      919.90      964.69     16.16 o 
  -3   4   4     2027.82     2018.95     41.37 o 
  -2   4   4      314.19      297.67      6.05 o 
  -1   4   4     3238.63     3253.64     37.87 o 
   0   4   4     7465.30     7624.52     86.90 o 
   1   4   4        8.76       10.38      1.59 o 
   2   4   4      248.31      230.03      6.48 o 
   3   4   4       19.83       14.88      2.54 o 
   4   4   4       20.87       20.06      2.89 o 
   5   4   4        6.17       11.56      4.04 o 
   6   4   4       88.60       90.02      9.86 o 
  -9   5   4      614.35      644.54     27.12 o 
  -8   5   4       72.70       72.45      6.85 o 
  -7   5   4     1409.83     1313.55     24.68 o 
  -6   5   4        0.01        6.80      2.37 o 
  -5   5   4     1010.53      992.16     17.23 o 
  -4   5   4       39.77       25.10      2.07 o 
  -3   5   4      155.83      159.80      5.40 o 
  -2   5   4     1217.81     1278.70     17.87 o 
  -1   5   4      344.53      327.09      5.51 o 
   0   5   4     2065.78     2213.56     25.24 o 
   1   5   4      184.74      197.54      6.65 o 
   2   5   4     1175.95     1209.60     16.11 o 
   3   5   4      794.75      776.47     12.21 o 
   4   5   4       63.28       50.95      3.94 o 
   5   5   4     2234.79     2210.62     44.25 o 
   6   5   4      236.65      230.14     15.60 o 
  -9   6   4        0.15       -4.13      4.17 o 
  -8   6   4        4.43        3.56      3.62 o 
  -7   6   4       50.87       41.03      5.18 o 
  -6   6   4       60.25       53.68      5.92 o 
  -5   6   4       66.39       58.45      3.05 o 
  -4   6   4      726.30      801.72     16.38 o 
  -3   6   4        0.03        1.74      1.77 o 
  -2   6   4      275.20      260.43      6.81 o 
  -1   6   4     5103.27     5282.71     56.04 o 
   0   6   4       59.39       44.70      2.40 o 
   1   6   4      709.94      705.72      9.84 o 
   2   6   4      803.35      795.84     11.77 o 
   3   6   4       66.68       75.88      3.91 o 
   4   6   4       53.62       59.50      4.42 o 
   5   6   4       23.14       15.43      4.33 o 
   6   6   4       94.96       88.65      8.95 o 
  -9   7   4      134.16      146.87     10.25 o 
  -8   7   4       13.54       12.88      4.42 o 
  -7   7   4       47.28       50.14      5.55 o 
  -6   7   4      189.68      156.50      8.04 o 
  -5   7   4      481.75      504.41     11.23 o 
  -4   7   4       56.71       63.84      3.79 o 
  -3   7   4      161.21      167.04      6.00 o 
  -2   7   4      468.98      396.04      6.84 o 
  -1   7   4      183.60      179.06      4.74 o 
   0   7   4      145.01      110.26      3.25 o 
   1   7   4      277.25      292.18      5.62 o 
   2   7   4      464.60      439.68      7.89 o 
   3   7   4      185.76      161.45      5.38 o 
   4   7   4      264.77      252.67      8.13 o 
   5   7   4      199.70      183.67     11.51 o 
   6   7   4      795.37      807.61     30.22 o 
  -8   8   4        4.68        6.74      4.19 o 
  -7   8   4        3.86        5.11      3.60 o 
  -6   8   4        2.44        1.60      2.90 o 
  -5   8   4      698.94      634.51     12.99 o 
  -4   8   4     1878.97     1943.70     29.32 o 
  -3   8   4     4560.54     4611.68     63.62 o 
  -2   8   4      139.73      168.84      5.49 o 
  -1   8   4     1170.38     1147.80     13.79 o 
   0   8   4       20.83       15.49      1.59 o 
   1   8   4      923.34      900.25     13.26 o 
   2   8   4       30.13       12.15      2.00 o 
   3   8   4       63.49       72.18      3.84 o 
   4   8   4        0.35       -0.79      2.79 o 
   5   8   4       20.72       20.91      6.63 o 
   6   8   4      179.96      141.13     11.28 o 
  -8   9   4      124.69      126.99      9.06 o 
  -7   9   4      417.75      413.38     13.40 o 
  -6   9   4       20.60       37.21      4.65 o 
  -5   9   4       16.75       10.93      2.57 o 
  -4   9   4     1960.58     2138.95     41.27 o 
  -3   9   4     3875.71     3982.69     51.38 o 
  -2   9   4     1716.51     1663.24     28.05 o 
  -1   9   4      756.53      837.21     14.52 o 
   0   9   4        3.88        4.37      1.24 o 
   1   9   4     1092.80     1105.34     18.10 o 
   2   9   4     1133.82     1122.61     14.23 o 
   3   9   4      976.30      983.86     14.48 o 
   4   9   4     2104.70     1988.88     33.18 o 
   5   9   4      107.77       91.13      8.77 o 
   6   9   4     1090.92     1113.98     37.80 o 
  -8  10   4      130.66      123.89      8.82 o 
  -7  10   4        9.47       22.77      6.16 o 
  -6  10   4      140.38      159.51      8.25 o 
  -5  10   4        0.37       -0.38      2.11 o 
  -4  10   4     1052.17     1061.29     17.59 o 
  -3  10   4      480.37      457.36      7.04 o 
  -2  10   4      603.89      605.09     16.29 o 
  -1  10   4      193.87      248.17     12.27 o 
   0  10   4      679.92      695.76      9.67 o 
   1  10   4      143.85      181.95      4.97 o 
   2  10   4      255.00      259.98      6.18 o 
   3  10   4        8.60       10.78      2.49 o 
   4  10   4        7.40        3.14      3.72 o 
   5  10   4       52.04       44.12      6.46 o 
   6  10   4        5.58        2.51      6.54 o 
  -8  11   4      537.82      507.16     15.85 o 
  -7  11   4      106.53      123.39      8.24 o 
  -6  11   4      309.62      235.35      9.25 o 
  -5  11   4      256.53      255.05      8.65 o 
  -4  11   4      134.76      149.57      5.10 o 
  -3  11   4       30.72       46.00      5.60 o 
  -2  11   4      317.53      296.15     10.70 o 
  -1  11   4      939.52     1066.05     24.28 o 
   0  11   4      351.29      407.63      7.92 o 
   1  11   4     1246.17     1139.99     16.33 o 
   2  11   4      534.84      585.11     11.27 o 
   3  11   4      215.09      221.57      7.55 o 
   4  11   4       86.12       94.02      7.00 o 
   5  11   4      240.60      273.50     16.44 o 
   6  11   4        0.71        2.11      6.34 o 
  -8  12   4      166.90      154.63      9.90 o 
  -7  12   4      121.15      122.18      8.00 o 
  -6  12   4       19.75       11.47      3.47 o 
  -5  12   4      226.70      200.32      7.55 o 
  -4  12   4      507.91      490.80      9.79 o 
  -3  12   4     1076.74     1164.43     36.12 o 
  -2  12   4      389.09      370.23     12.29 o 
  -1  12   4     1139.70     1204.09     26.95 o 
   0  12   4      768.93      762.67     12.53 o 
   1  12   4      274.92      233.94      6.37 o 
   2  12   4        8.26       11.98      2.72 o 
   3  12   4        1.43        4.62      4.20 o 
   4  12   4        4.58        6.68      4.28 o 
   5  12   4        1.23       -1.47      5.77 o 
   6  12   4       28.40       42.54     14.54 o 
  -8  13   4      391.97      410.93     16.62 o 
  -7  13   4        5.85       -3.33      3.33 o 
  -6  13   4     1370.76     1474.41     28.67 o 
  -5  13   4      289.76      284.51      8.89 o 
  -4  13   4     1508.74     1532.36     23.61 o 
  -3  13   4     1890.72     1963.43     41.07 o 
  -2  13   4      690.60      740.43     19.42 o 
  -1  13   4       61.01       51.43      5.37 o 
   0  13   4        2.25        6.50      1.70 o 
   1  13   4      141.84      140.23      5.35 o 
   2  13   4     1271.67     1243.56     22.14 o 
   3  13   4      765.63      714.52     17.40 o 
   4  13   4      686.69      657.85     26.00 o 
   5  13   4      178.98      201.09     19.80 o 
  -7  14   4      172.47      176.58      9.46 o 
  -6  14   4      158.35      133.88      7.41 o 
  -5  14   4      348.97      369.87     10.38 o 
  -4  14   4      530.23      526.27     10.06 o 
  -3  14   4     2001.34     2105.65     43.79 o 
  -2  14   4      488.28      463.69     14.61 o 
  -1  14   4      361.35      334.92     13.07 o 
   0  14   4      813.66      920.91     14.68 o 
   1  14   4       43.79       46.54      3.41 o 
   2  14   4      135.10      112.08      6.11 o 
   3  14   4        0.02        1.64      3.25 o 
   4  14   4      201.73      181.23     11.79 o 
   5  14   4        4.13       -4.29      5.88 o 
  -7  15   4      930.15      829.28     22.88 o 
  -6  15   4        3.54        2.71      3.17 o 
  -5  15   4       93.91      109.10      6.84 o 
  -4  15   4      143.73      100.06      4.71 o 
  -3  15   4       79.02       71.34      6.87 o 
  -2  15   4       21.93       20.90      4.25 o 
  -1  15   4      131.73      113.19      7.65 o 
   0  15   4     1231.89     1211.07     18.28 o 
   1  15   4      138.40      139.18      6.44 o 
   2  15   4       12.73       10.59      3.46 o 
   3  15   4      700.87      729.05     22.24 o 
   4  15   4        6.40       15.08      5.22 o 
   5  15   4      422.12      465.18     23.68 o 
  -7  16   4       20.04       31.40      5.74 o 
  -6  16   4      399.88      406.82     13.73 o 
  -5  16   4       31.79       33.64      5.16 o 
  -4  16   4       29.36       34.89      4.00 o 
  -3  16   4      387.05      396.94     19.53 o 
  -2  16   4     1266.64     1189.11     27.86 o 
  -1  16   4      147.60      141.55     10.77 o 
   0  16   4     1148.29     1202.08     19.81 o 
   1  16   4       24.74       33.17      3.93 o 
   2  16   4     1805.21     1903.61     40.66 o 
   3  16   4      121.51      118.66      9.16 o 
   4  16   4       57.86       63.16      9.86 o 
   5  16   4      341.96      371.62     22.99 o 
  -7  17   4      543.24      617.19     20.66 o 
  -6  17   4      203.71      195.21     15.39 o 
  -5  17   4     1182.80     1290.02     27.43 o 
  -4  17   4      364.50      341.36     11.21 o 
  -3  17   4       10.67        5.11      4.45 o 
  -2  17   4       53.13       67.71      7.72 o 
  -1  17   4       89.15       71.98      7.85 o 
   0  17   4       77.86       57.34      3.88 o 
   1  17   4      114.26      101.63      8.87 o 
   2  17   4      476.16      447.27     15.36 o 
   3  17   4      331.51      287.23     13.17 o 
   4  17   4        1.69        6.14      6.84 o 
  -6  18   4       50.21       43.43      5.17 o 
  -5  18   4       17.30       26.54      3.24 o 
  -4  18   4      447.11      459.47     17.03 o 
  -3  18   4      233.15      200.80     21.33 o 
  -2  18   4        2.20       -5.54      6.65 o 
  -1  18   4     1157.87     1157.44     51.24 o 
   0  18   4      469.25      418.69     49.85 o 
   1  18   4      131.62      120.10      9.82 o 
   2  18   4       53.41       52.94      6.26 o 
   3  18   4       65.29       96.37      8.74 o 
   4  18   4        4.15        4.16      4.87 o 
  -6  19   4      411.33      400.72     13.02 o 
  -5  19   4        2.11       11.91      5.20 o 
  -4  19   4        6.18        8.80      3.80 o 
  -3  19   4       34.68       21.33     11.36 o 
  -2  19   4       31.21       45.15     11.91 o 
  -1  19   4      203.72      263.95     22.16 o 
   0  19   4      111.04       82.91      7.05 o 
   1  19   4      205.61      244.17     10.61 o 
   2  19   4        2.60        4.91      4.15 o 
   3  19   4      514.00      522.92     34.08 o 
   4  19   4       14.71       25.11      6.22 o 
  -6  20   4        2.50        4.31      5.56 o 
  -5  20   4       44.50       55.67      7.76 o 
  -4  20   4      932.59     1031.21     29.15 o 
  -3  20   4       61.93       45.70     13.02 o 
  -2  20   4      242.51      207.45     21.05 o 
  -1  20   4       52.38       35.73     11.63 o 
   0  20   4      195.22      201.03     10.76 o 
   1  20   4     1015.33     1060.34     26.13 o 
   2  20   4       14.82       16.48      5.25 o 
   3  20   4       21.38       30.77      6.17 o 
  -5  21   4      195.50      195.42     31.02 o 
  -4  21   4        8.90       16.39      7.34 o 
  -3  21   4        2.81       -5.26      8.31 o 
  -2  21   4      264.83      183.63     20.22 o 
  -1  21   4       62.11       52.07     12.74 o 
   0  21   4        6.61        4.94      4.19 o 
   1  21   4       36.11       38.39      5.69 o 
   2  21   4       92.83      139.16      9.89 o 
   3  21   4       27.14       18.80      6.04 o 
  -5  22   4       80.05       77.03      8.78 o 
  -4  22   4        0.07        4.23     10.11 o 
  -3  22   4       58.36       39.33     13.02 o 
  -2  22   4       34.17       57.89     13.57 o 
  -1  22   4      174.30      156.24      8.04 o 
   0  22   4       75.46       70.45      7.58 o 
   1  22   4        0.28       -2.32      4.70 o 
   2  22   4       33.00       51.82      6.82 o 
  -4  23   4       39.55       55.03      6.86 o 
  -3  23   4      209.64      209.94     23.54 o 
  -2  23   4       47.72       16.89     11.36 o 
  -1  23   4       50.07       46.18      5.45 o 
   0  23   4       31.50       22.74      6.23 o 
   1  23   4       14.57       14.99      5.70 o 
   2  23   4      276.64      270.51     14.02 o 
  -3  24   4     1227.37     1281.52     60.38 o 
  -2  24   4      323.80      364.76     28.80 o 
  -1  24   4      785.53      838.50     25.26 o 
   0  24   4      392.08      397.15     16.65 o 
   1  24   4        4.27        5.39      8.59 o 
  -1  25   4        5.42        0.14      4.08 o 
  -9   0   5      324.72      349.81     27.14 o 
  -7   0   5       18.58       10.89      4.37 o 
  -5   0   5     1036.29     1078.35     33.65 o 
  -3   0   5     1183.35     1097.40     23.44 o 
  -1   0   5    10966.42    11608.81    170.75 o 
   1   0   5       80.20       93.54      6.20 o 
   3   0   5     1244.31     1347.57     28.02 o 
   5   0   5      107.37       98.77     12.88 o 
  -9   1   5      171.36      185.27     16.22 o 
  -8   1   5        0.48       -2.14      3.63 o 
  -7   1   5      157.30      137.77      8.74 o 
  -6   1   5        7.72       13.03      3.37 o 
  -5   1   5        9.65        1.98      2.28 o 
  -4   1   5     1392.70     1357.08     24.35 o 
  -3   1   5      861.92      886.43     13.01 o 
  -2   1   5      876.38      956.35     14.62 o 
  -1   1   5      144.16      147.95      3.78 o 
   0   1   5     2150.03     2164.01     27.82 o 
   1   1   5       28.11       24.23      2.32 o 
   2   1   5      115.05      109.37      4.48 o 
   3   1   5      243.82      220.51      6.54 o 
   4   1   5      512.55      502.22     16.47 o 
   5   1   5      510.06      529.69     15.71 o 
   6   1   5       29.12       17.80      5.67 o 
  -9   2   5        5.02        7.61      9.28 o 
  -8   2   5      306.46      322.93     19.39 o 
  -7   2   5      589.51      573.66     26.94 o 
  -6   2   5     1384.57     1355.32     26.14 o 
  -5   2   5       85.04       73.79      4.95 o 
  -4   2   5       39.09       21.91      2.85 o 
  -3   2   5      745.17      722.70     11.13 o 
  -2   2   5        1.18        3.08      1.40 o 
  -1   2   5      105.32      114.43      3.30 o 
   0   2   5      147.79      156.39      5.72 o 
   1   2   5       21.12       11.53      1.99 o 
   2   2   5       37.94       30.41      2.96 o 
   3   2   5        2.51       -0.01      1.89 o 
   4   2   5       12.73       11.66      3.82 o 
   5   2   5     1099.06     1093.35     24.51 o 
   6   2   5      379.95      379.13     16.46 o 
  -9   3   5      117.92      113.90     13.12 o 
  -8   3   5        1.47        3.16      3.78 o 
  -7   3   5      430.05      406.92     13.01 o 
  -6   3   5      579.58      634.12     15.12 o 
  -5   3   5      448.60      466.53     11.63 o 
  -4   3   5        0.33        0.94      1.51 o 
  -3   3   5      959.19      954.58     13.55 o 
  -2   3   5     1630.37     1680.73     23.32 o 
  -1   3   5     4414.83     4345.28     68.43 o 
   0   3   5     3316.18     3541.14     40.56 o 
   1   3   5      728.14      677.70     11.18 o 
   2   3   5      433.69      429.82      8.90 o 
   3   3   5     1537.99     1494.51     20.45 o 
   4   3   5      164.97      181.41     11.55 o 
   5   3   5      313.99      301.95     13.85 o 
   6   3   5      110.49      108.45     10.60 o 
  -9   4   5       29.30       31.14      8.22 o 
  -8   4   5        3.69        7.22      3.92 o 
  -7   4   5      616.20      553.02     19.43 o 
  -6   4   5      269.01      278.71     11.03 o 
  -5   4   5      132.02      123.37      5.72 o 
  -4   4   5        0.10        1.92      1.63 o 
  -3   4   5      175.15      194.97      5.39 o 
  -2   4   5     1298.51     1287.54     18.63 o 
  -1   4   5      959.73     1041.78     13.28 o 
   0   4   5      155.55      148.22      5.83 o 
   1   4   5      246.54      228.22      6.27 o 
   2   4   5       65.75       63.35      3.54 o 
   3   4   5      636.16      625.47     11.15 o 
   4   4   5      149.92      163.62      8.78 o 
   5   4   5      183.05      196.00     14.34 o 
   6   4   5       77.77       71.42      9.00 o 
  -9   5   5      189.74      204.11     13.74 o 
  -8   5   5      309.79      293.17     11.89 o 
  -7   5   5      506.76      465.15     13.84 o 
  -6   5   5        8.37        5.62      3.21 o 
  -5   5   5      240.63      214.16      6.69 o 
  -4   5   5      120.88      114.88      6.02 o 
  -3   5   5      495.96      521.44      9.60 o 
  -2   5   5       31.66       29.45      2.42 o 
  -1   5   5     1005.89     1022.71     15.48 o 
   0   5   5       57.80       50.17      2.35 o 
   1   5   5      247.34      254.11      6.23 o 
   2   5   5        9.48        9.04      2.10 o 
   3   5   5        2.60        6.38      2.27 o 
   4   5   5     1787.27     1765.46     33.57 o 
   5   5   5      386.89      373.94     15.44 o 
   6   5   5      158.46      154.88     11.71 o 
  -9   6   5       48.42       52.51      7.77 o 
  -8   6   5       35.72       43.22      5.86 o 
  -7   6   5       72.24       69.03      6.32 o 
  -6   6   5      390.11      368.90     16.71 o 
  -5   6   5      565.83      564.78     13.96 o 
  -4   6   5      352.22      378.69     10.05 o 
  -3   6   5      524.23      501.27      9.27 o 
  -2   6   5      986.89      953.77     14.57 o 
  -1   6   5      153.84      142.59      3.85 o 
   0   6   5      561.59      623.97     10.16 o 
   1   6   5      105.23      107.82      3.70 o 
   2   6   5       62.57       60.71      3.80 o 
   3   6   5      184.66      190.96      7.09 o 
   4   6   5       11.39       13.94      4.84 o 
   5   6   5        0.06       -0.72      6.82 o 
   6   6   5       74.37       83.92      9.26 o 
  -8   7   5       88.74       84.92      8.96 o 
  -7   7   5      526.91      504.16     22.11 o 
  -6   7   5       45.64       53.65      5.14 o 
  -5   7   5       10.45       11.56      2.67 o 
  -4   7   5      330.31      353.28      9.67 o 
  -3   7   5      137.03      135.05      4.96 o 
  -2   7   5      240.67      238.14      5.55 o 
  -1   7   5     3640.58     3676.57     40.54 o 
   0   7   5      166.25      152.26      4.32 o 
   1   7   5     1947.40     1854.95     21.27 o 
   2   7   5     2819.69     2629.78     33.77 o 
   3   7   5     1283.42     1295.28     21.10 o 
   4   7   5       71.33       69.60      6.39 o 
   5   7   5       12.26       17.14      5.26 o 
   6   7   5      373.02      363.25     16.28 o 
  -8   8   5      202.92      225.85     11.61 o 
  -7   8   5       23.07       11.99      3.90 o 
  -6   8   5      674.24      664.19     16.35 o 
  -5   8   5      227.33      257.17      8.60 o 
  -4   8   5     2027.25     2016.52     34.79 o 
  -3   8   5       12.91       20.11      2.45 o 
  -2   8   5       28.11       27.08      2.60 o 
  -1   8   5      589.18      618.24      9.15 o 
   0   8   5      109.83      118.97      4.35 o 
   1   8   5      666.40      651.78     10.43 o 
   2   8   5      308.56      301.61      7.58 o 
   3   8   5       84.02       84.11      5.87 o 
   4   8   5        3.52        2.48      3.54 o 
   5   8   5     1076.51     1101.34     39.73 o 
  -8   9   5        0.54        1.32      3.73 o 
  -7   9   5        0.02        2.62      3.50 o 
  -6   9   5      478.76      505.72     13.79 o 
  -5   9   5      110.03      112.87      5.61 o 
  -4   9   5       53.99       44.63      3.06 o 
  -3   9   5     1024.78      975.89     16.76 o 
  -2   9   5        8.78        8.70      1.51 o 
  -1   9   5      852.38      908.97     13.72 o 
   0   9   5     1799.53     1781.29     21.56 o 
   1   9   5        0.23        1.07      1.77 o 
   2   9   5      130.14      115.54      5.14 o 
   3   9   5        8.27        5.49      6.09 o 
   4   9   5       21.86       21.69      4.53 o 
   5   9   5      205.17      199.08     12.62 o 
  -8  10   5        2.29       -1.90      3.48 o 
  -7  10   5       43.22       58.60      5.87 o 
  -6  10   5        8.47        5.85      3.29 o 
  -5  10   5      182.75      196.04      7.87 o 
  -4  10   5      337.79      326.16      7.29 o 
  -3  10   5     1717.18     1703.73     40.45 o 
  -2  10   5       13.99        9.70      1.42 o 
  -1  10   5     1338.72     1260.91     16.99 o 
   0  10   5       15.99       11.82      1.93 o 
   1  10   5       42.53       44.71      3.17 o 
   2  10   5      254.73      286.85      7.52 o 
   3  10   5     2134.80     1997.01     33.03 o 
   4  10   5       23.68       30.04      5.12 o 
   5  10   5      160.93      145.26     13.80 o 
  -8  11   5      264.16      301.29     14.23 o 
  -7  11   5      638.17      563.74     15.83 o 
  -6  11   5        0.00        1.16      2.88 o 
  -5  11   5        5.07       -0.06      2.53 o 
  -4  11   5       18.39       19.40      2.03 o 
  -3  11   5       18.25       23.07      1.66 o 
  -2  11   5     3803.97     3641.26     69.06 o 
  -1  11   5     1095.68     1084.83     15.02 o 
   0  11   5     1385.93     1280.21     17.72 o 
   1  11   5        5.07        2.71      1.94 o 
   2  11   5     4321.42     4103.57     59.53 o 
   3  11   5       28.71       13.58      3.77 o 
   4  11   5      315.89      305.98     13.51 o 
   5  11   5        2.91       11.44      6.43 o 
  -8  12   5        8.02       10.81      4.45 o 
  -7  12   5      207.61      225.38     10.07 o 
  -6  12   5      184.23      196.97      8.80 o 
  -5  12   5       86.60       78.64      5.36 o 
  -4  12   5     3230.26     3233.04     40.19 o 
  -3  12   5      509.99      430.81     10.63 o 
  -2  12   5     1106.49     1129.67     26.90 o 
  -1  12   5        4.60        3.40      1.59 o 
   0  12   5      105.42      111.04      4.05 o 
   1  12   5      108.93      136.41      5.16 o 
   2  12   5      282.64      297.86      9.13 o 
   3  12   5     1089.65     1076.52     27.75 o 
   4  12   5      423.33      404.91     19.62 o 
   5  12   5       12.95        8.38      8.31 o 
  -8  13   5       15.52       12.30      4.52 o 
  -7  13   5       12.35       24.46      5.28 o 
  -6  13   5      426.14      428.92     12.44 o 
  -5  13   5      174.54      189.82      7.43 o 
  -4  13   5      229.97      252.87      5.20 o 
  -3  13   5      283.15      236.74     11.42 o 
  -2  13   5      178.81      156.91     11.78 o 
  -1  13   5       60.94       71.83      4.43 o 
   0  13   5       21.24       15.59      4.19 o 
   1  13   5       94.08       77.43      5.14 o 
   2  13   5       55.49       69.23      5.97 o 
   3  13   5      232.61      219.49     11.94 o 
   4  13   5       47.66       60.83      9.38 o 
   5  13   5      241.57      274.59     26.45 o 
  -7  14   5       20.65       15.60      4.25 o 
  -6  14   5      114.68      154.66     10.79 o 
  -5  14   5      269.62      263.82      8.72 o 
  -4  14   5      986.70     1018.39     23.65 o 
  -3  14   5      954.15      903.48     23.78 o 
  -2  14   5     1339.84     1457.04     33.28 o 
  -1  14   5      144.59      172.35      6.69 o 
   0  14   5      267.90      271.40      7.14 o 
   1  14   5       24.48       27.10      3.77 o 
   2  14   5      174.58      186.50      8.66 o 
   3  14   5      179.13      159.73     17.02 o 
   4  14   5      460.39      424.38     20.49 o 
  -7  15   5      211.47      198.55     12.46 o 
  -6  15   5       30.34       21.50      3.86 o 
  -5  15   5        9.91        7.12      2.48 o 
  -4  15   5       16.52       22.98      4.38 o 
  -3  15   5      422.04      418.03     15.08 o 
  -2  15   5       18.52       32.00      5.11 o 
  -1  15   5     1033.30     1014.99     25.71 o 
   0  15   5       69.70       68.69      5.65 o 
   1  15   5     1643.93     1627.81     30.64 o 
   2  15   5      736.91      825.74     19.38 o 
   3  15   5      222.94      202.10     14.59 o 
   4  15   5        8.60       11.09     11.77 o 
  -7  16   5       71.28       88.27      7.66 o 
  -6  16   5      179.51      169.05      8.56 o 
  -5  16   5      377.68      337.76     12.31 o 
  -4  16   5      232.64      242.33     17.96 o 
  -3  16   5     2002.86     1976.02     52.59 o 
  -2  16   5       18.47        6.36      4.06 o 
  -1  16   5      252.69      248.27     11.78 o 
   0  16   5      659.66      730.59     16.65 o 
   1  16   5        2.14        1.30      3.12 o 
   2  16   5       69.04       44.19      6.07 o 
   3  16   5      284.60      331.12     17.83 o 
   4  16   5       72.60       70.02     11.36 o 
  -7  17   5      145.60      128.42      9.30 o 
  -6  17   5       34.77       45.03      5.06 o 
  -5  17   5      835.30      765.94     27.42 o 
  -4  17   5      432.64      498.87     14.29 o 
  -3  17   5      551.32      564.58     22.24 o 
  -2  17   5       71.56       69.47      8.51 o 
  -1  17   5      309.97      279.51     14.71 o 
   0  17   5       32.53       28.37      4.43 o 
   1  17   5       50.10       58.07      6.13 o 
   2  17   5        1.58        2.98      5.37 o 
   3  17   5       95.14       97.44     10.98 o 
   4  17   5       90.71       76.63     16.76 o 
  -6  18   5      715.61      737.66     18.49 o 
  -5  18   5        6.92        9.25      5.95 o 
  -4  18   5      693.44      671.16     20.68 o 
  -3  18   5        0.00        4.15      8.86 o 
  -2  18   5       28.19       54.29     12.74 o 
  -1  18   5      157.00      115.22     16.62 o 
   0  18   5       82.10       88.57      7.59 o 
   1  18   5       60.45       66.90      7.28 o 
   2  18   5      209.63      221.23     11.76 o 
   3  18   5        1.02        6.55      6.08 o 
  -6  19   5       53.55       46.94      7.48 o 
  -5  19   5       90.35      121.64     16.48 o 
  -4  19   5       28.67       16.89     11.08 o 
  -3  19   5      172.25      154.82     19.39 o 
  -2  19   5       14.98       13.29      9.42 o 
  -1  19   5      105.76       83.64     14.96 o 
   0  19   5      271.50      250.45     12.22 o 
   1  19   5       61.86       70.00      7.05 o 
   2  19   5       13.36       17.77      5.23 o 
   3  19   5       43.41       57.99      9.32 o 
  -5  20   5       49.45       46.60      6.49 o 
  -4  20   5       22.79        4.71     10.25 o 
  -3  20   5       98.22       75.06     15.51 o 
  -2  20   5        0.05        3.88      8.59 o 
  -1  20   5      168.75      171.72     20.50 o 
   0  20   5      146.34      150.30      9.64 o 
   1  20   5       23.40       26.77      6.05 o 
   2  20   5       59.63       73.40      8.06 o 
  -5  21   5       18.54       36.57      6.19 o 
  -4  21   5       61.74       44.48      5.18 o 
  -3  21   5       74.34       47.08     13.85 o 
  -2  21   5       86.89      108.02     16.89 o 
  -1  21   5        0.98        4.71      9.14 o 
   0  21   5      297.61      309.79     21.05 o 
   1  21   5      311.16      337.91     16.00 o 
   2  21   5      434.71      499.37     32.84 o 
  -4  22   5      594.36      598.80     39.88 o 
  -3  22   5       12.42        4.15      9.97 o 
  -2  22   5      162.66      162.02     21.05 o 
  -1  22   5      179.39      171.44     20.77 o 
   0  22   5        0.05       -3.78      3.78 o 
   1  22   5       10.73        7.34      5.42 o 
  -3  23   5      131.09      122.14     20.50 o 
  -2  23   5       27.32       25.20     12.19 o 
  -1  23   5       66.08       51.52     13.57 o 
   0  23   5       98.27       96.92      9.05 o 
  -2  24   5        0.30       -6.65      9.97 o 
  -1  24   5      101.42       80.32     16.06 o 
  -8   0   6      517.14      504.74     62.46 o 
  -6   0   6     1644.74     1576.19     41.80 o 
  -4   0   6     1974.74     2008.25     39.75 o 
  -2   0   6        7.18       13.04      3.19 o 
   0   0   6     1874.61     1921.39     35.60 o 
   2   0   6       13.01       19.37      4.44 o 
   4   0   6      520.92      518.48     26.73 o 
  -9   1   6      113.37      139.24     38.08 o 
  -8   1   6       73.37       63.14      7.89 o 
  -7   1   6      186.46      161.18     12.92 o 
  -6   1   6      304.35      339.42     10.53 o 
  -5   1   6      581.62      555.93     13.45 o 
  -4   1   6      397.02      361.16      8.05 o 
  -3   1   6      223.84      203.60      5.87 o 
  -2   1   6        0.56        0.81      1.85 o 
  -1   1   6      645.52      633.46      9.84 o 
   0   1   6      207.45      200.67      5.32 o 
   1   1   6     3520.25     3480.80     40.05 o 
   2   1   6      276.63      255.92      6.82 o 
   3   1   6     2213.19     2281.46     37.27 o 
   4   1   6       17.29       14.00      4.33 o 
   5   1   6       27.67       12.75      5.53 o 
  -9   2   6      230.35      216.85     21.60 o 
  -8   2   6       14.70       13.51      5.21 o 
  -7   2   6      490.11      558.24     17.67 o 
  -6   2   6       66.53       62.99      5.38 o 
  -5   2   6      132.26      125.77      7.12 o 
  -4   2   6       84.95       91.31      4.34 o 
  -3   2   6      441.82      410.75      9.55 o 
  -2   2   6      391.78      420.66      8.67 o 
  -1   2   6     1243.50     1199.25     15.77 o 
   0   2   6       15.57       20.91      2.22 o 
   1   2   6      246.44      231.61      6.08 o 
   2   2   6      478.47      471.16      9.39 o 
   3   2   6       33.34       28.37      4.92 o 
   4   2   6      219.28      218.30     10.99 o 
   5   2   6        4.44        5.22      5.15 o 
  -9   3   6        1.80        0.14      5.54 o 
  -8   3   6       55.73       61.60      7.46 o 
  -7   3   6       37.57       39.98      5.20 o 
  -6   3   6      615.37      601.08     17.95 o 
  -5   3   6      336.82      311.26     11.53 o 
  -4   3   6      232.24      231.78      6.16 o 
  -3   3   6     1200.28     1228.87     17.08 o 
  -2   3   6      219.77      182.58      4.84 o 
  -1   3   6      306.39      313.71      8.36 o 
   0   3   6       32.98       49.62      2.97 o 
   1   3   6        1.96        1.72      1.98 o 
   2   3   6     3149.23     3021.30     38.47 o 
   3   3   6       14.19       12.85      3.45 o 
   4   3   6      250.64      225.70     12.62 o 
   5   3   6      317.98      306.30     14.44 o 
  -9   4   6      323.48      383.17     20.99 o 
  -8   4   6      129.60      125.48     10.27 o 
  -7   4   6      533.42      506.64     14.85 o 
  -6   4   6      257.66      260.16     11.13 o 
  -5   4   6      310.66      286.37      8.27 o 
  -4   4   6       13.93       16.57      1.83 o 
  -3   4   6       15.02       16.36      2.35 o 
  -2   4   6      296.25      261.31      6.92 o 
  -1   4   6       37.62       42.12      2.40 o 
   0   4   6      231.41      227.92      7.71 o 
   1   4   6       23.63       25.69      2.80 o 
   2   4   6      980.13      998.03     25.33 o 
   3   4   6      342.49      384.59     11.93 o 
   4   4   6        0.18       -2.10      6.42 o 
   5   4   6      433.12      441.92     18.83 o 
  -8   5   6       80.12       88.88      9.00 o 
  -7   5   6      136.46      149.39      9.98 o 
  -6   5   6      201.87      193.91     10.59 o 
  -5   5   6      715.40      691.08     27.99 o 
  -4   5   6     1149.73     1094.09     17.76 o 
  -3   5   6     2045.33     1982.96     27.78 o 
  -2   5   6      147.14      144.65      5.07 o 
  -1   5   6     1464.67     1517.31     20.44 o 
   0   5   6     1050.51     1064.57     15.45 o 
   1   5   6      171.19      179.67      5.46 o 
   2   5   6      315.45      331.67      7.74 o 
   3   5   6      475.87      490.39     14.39 o 
   4   5   6      248.76      241.63     13.48 o 
   5   5   6      324.57      332.95     15.59 o 
  -8   6   6       67.65       71.40      8.11 o 
  -7   6   6     1601.36     1760.67     34.34 o 
  -6   6   6      258.73      272.70     11.91 o 
  -5   6   6      511.99      500.74     13.47 o 
  -4   6   6        0.93        1.81      1.95 o 
  -3   6   6      212.94      198.66      5.79 o 
  -2   6   6       73.80       88.90      4.15 o 
  -1   6   6     2090.11     2188.72     26.19 o 
   0   6   6     1425.01     1412.89     18.52 o 
   1   6   6        2.19        1.04      1.78 o 
   2   6   6       30.74       31.59      3.42 o 
   3   6   6      297.02      302.26     17.49 o 
   4   6   6        2.96       -4.34      4.46 o 
   5   6   6       34.94       41.28      7.07 o 
  -8   7   6      217.66      223.12     11.49 o 
  -7   7   6        5.32       11.90      3.98 o 
  -6   7   6      995.10     1067.23     22.82 o 
  -5   7   6      178.10      155.36      8.76 o 
  -4   7   6     1363.51     1361.15     20.82 o 
  -3   7   6      337.55      343.43      8.60 o 
  -2   7   6      570.93      547.47     10.18 o 
  -1   7   6       25.78       35.74      2.78 o 
   0   7   6      132.51      128.40      4.49 o 
   1   7   6      592.09      639.11     10.40 o 
   2   7   6      766.44      761.69     16.46 o 
   3   7   6        7.30        4.11      5.56 o 
   4   7   6       23.67       22.45      5.72 o 
   5   7   6       10.83        8.52      5.56 o 
  -8   8   6       37.40       62.76      6.84 o 
  -7   8   6      316.53      323.75     11.71 o 
  -6   8   6        0.55        2.81      3.16 o 
  -5   8   6       43.01       40.99      7.11 o 
  -4   8   6      380.59      388.26     16.70 o 
  -3   8   6       77.28       84.41      4.64 o 
  -2   8   6        2.05        2.72      1.69 o 
  -1   8   6       66.64       71.81      3.64 o 
   0   8   6     1117.21     1093.13     16.42 o 
   1   8   6     1062.83     1018.13     16.07 o 
   2   8   6      219.78      183.11      8.08 o 
   3   8   6      795.19      798.26     19.45 o 
   4   8   6       12.37       16.64      5.32 o 
   5   8   6      427.55      465.09     18.50 o 
  -8   9   6       89.03       95.68      7.88 o 
  -7   9   6        4.15        9.86      3.88 o 
  -6   9   6      292.03      284.34     10.82 o 
  -5   9   6       37.40       34.23      4.16 o 
  -4   9   6     5092.40     4998.04     66.58 o 
  -3   9   6      147.85      146.76      6.63 o 
  -2   9   6     2535.17     2414.85     32.65 o 
  -1   9   6     1005.54     1053.80     15.64 o 
   0   9   6      703.67      731.70     12.33 o 
   1   9   6      237.90      233.46      8.20 o 
   2   9   6      172.37      174.41      9.49 o 
   3   9   6       18.78       13.46      4.05 o 
   4   9   6       69.39       60.51      7.64 o 
   5   9   6      165.61      173.72     12.30 o 
  -8  10   6      186.78      197.67     11.01 o 
  -7  10   6      577.20      613.39     16.57 o 
  -6  10   6     1163.61     1135.95     24.27 o 
  -5  10   6        9.73       13.34      3.15 o 
  -4  10   6     1507.06     1559.31     23.16 o 
  -3  10   6       68.39       61.01      3.51 o 
  -2  10   6       97.14       99.27      4.03 o 
  -1  10   6      113.17      118.42      4.38 o 
   0  10   6      342.56      399.44      8.39 o 
   1  10   6      232.55      228.43      7.89 o 
   2  10   6     1350.74     1356.58     27.21 o 
   3  10   6      120.96       96.39      7.30 o 
   4  10   6       34.75       41.74      6.94 o 
  -8  11   6       54.46       61.76      6.68 o 
  -7  11   6       89.72       69.94      6.36 o 
  -6  11   6      107.71      113.97      7.07 o 
  -5  11   6      866.90      898.24     16.59 o 
  -4  11   6       89.62       93.65      4.08 o 
  -3  11   6     1448.67     1476.73     24.55 o 
  -2  11   6       48.39       49.42      3.39 o 
  -1  11   6       36.62       38.60      3.06 o 
   0  11   6       41.51       52.19      3.80 o 
   1  11   6     1725.89     1611.54     27.06 o 
   2  11   6      415.84      450.98     15.13 o 
   3  11   6       10.89       10.23      3.96 o 
   4  11   6       14.05        0.84      4.74 o 
  -8  12   6      128.91      146.44      9.44 o 
  -7  12   6      129.93      163.07      9.22 o 
  -6  12   6      174.87      184.77      8.60 o 
  -5  12   6      319.95      291.90      8.00 o 
  -4  12   6     1033.79     1020.02     17.10 o 
  -3  12   6       98.12      106.25      7.17 o 
  -2  12   6       68.44       57.24      2.84 o 
  -1  12   6      180.20      182.60      6.35 o 
   0  12   6      118.17      109.13      5.25 o 
   1  12   6      631.87      660.11     14.28 o 
   2  12   6      889.35      871.58     19.78 o 
   3  12   6       95.09      111.99      9.01 o 
   4  12   6       96.24      109.52     17.03 o 
  -7  13   6       10.52        6.13      4.20 o 
  -6  13   6      126.58      113.92     11.18 o 
  -5  13   6      120.60      144.60      5.51 o 
  -4  13   6     1659.08     1577.18     39.72 o 
  -3  13   6     1090.12     1047.86     19.81 o 
  -2  13   6        0.86        0.55      2.24 o 
  -1  13   6     1590.69     1530.19     23.00 o 
   0  13   6      566.82      549.98     12.17 o 
   1  13   6       66.46       74.26      4.98 o 
   2  13   6        3.73        6.12      3.32 o 
   3  13   6      189.05      164.27     11.07 o 
   4  13   6       14.52       31.32      8.24 o 
  -7  14   6      289.10      306.30     19.74 o 
  -6  14   6      142.64      147.60      7.51 o 
  -5  14   6      129.14      146.47      5.17 o 
  -4  14   6      240.01      249.38     10.42 o 
  -3  14   6        0.17        0.97      1.96 o 
  -2  14   6      191.09      187.56      9.23 o 
  -1  14   6      210.75      224.36      9.08 o 
   0  14   6      283.17      297.92      9.91 o 
   1  14   6      536.80      532.80     20.65 o 
   2  14   6      593.88      575.90     18.10 o 
   3  14   6       95.95       84.58     10.37 o 
   4  14   6       71.40       50.41     12.19 o 
  -7  15   6       10.57       11.48      3.91 o 
  -6  15   6        0.07        1.80      2.88 o 
  -5  15   6       21.03       36.87      7.58 o 
  -4  15   6        3.74       -0.13      2.40 o 
  -3  15   6      411.66      437.32     40.71 o 
  -2  15   6       14.54       17.09      5.98 o 
  -1  15   6      198.42      202.64      8.82 o 
   0  15   6        5.23        1.70      3.40 o 
   1  15   6        1.77       -2.96      2.96 o 
   2  15   6      332.37      299.71     16.40 o 
   3  15   6        4.92        5.95     10.39 o 
  -7  16   6       20.22       25.58      7.20 o 
  -6  16   6       84.60       82.23      4.47 o 
  -5  16   6       80.48       87.55      7.23 o 
  -4  16   6       84.74       73.92      5.66 o 
  -3  16   6      244.16      189.42     14.31 o 
  -2  16   6        9.11        2.71      4.91 o 
  -1  16   6      234.13      230.92      9.22 o 
   0  16   6     2062.13     2192.93     39.60 o 
   1  16   6        2.21        4.91      4.84 o 
   2  16   6      288.18      266.10     15.78 o 
   3  16   6       24.97       31.01     10.11 o 
  -6  17   6      405.29      395.81     17.93 o 
  -5  17   6       75.94       66.90      8.03 o 
  -4  17   6       96.91      111.77      6.40 o 
  -3  17   6       17.07       11.78      5.99 o 
  -2  17   6       93.18       91.90     10.09 o 
  -1  17   6      345.42      316.59     10.95 o 
   0  17   6        1.57        9.55      6.04 o 
   1  17   6       22.48       25.69      6.12 o 
   2  17   6        5.88       -3.25     11.08 o 
   3  17   6       23.66       20.22     11.63 o 
  -6  18   6       21.10       21.54      9.69 o 
  -5  18   6      147.06      181.46     11.42 o 
  -4  18   6       89.80       83.03      7.89 o 
  -3  18   6        2.17       -0.55      8.86 o 
  -2  18   6      127.00      106.63     17.45 o 
  -1  18   6        1.21        4.72      3.57 o 
   0  18   6        3.21        1.32      3.84 o 
   1  18   6        0.58       -3.00      4.56 o 
   2  18   6       52.26       61.41     10.39 o 
  -5  19   6      197.92      173.27     17.59 o 
  -4  19   6      338.04      451.45     33.51 o 
  -3  19   6       20.97       41.54     13.29 o 
  -2  19   6       92.93      113.00     18.00 o 
  -1  19   6      415.86      418.21     31.85 o 
   0  19   6       99.16      101.56      9.28 o 
   1  19   6       18.34       17.42      6.25 o 
   2  19   6       57.01       57.55     22.16 o 
  -5  20   6       39.11       24.94      7.76 o 
  -4  20   6       98.65      150.12     21.60 o 
  -3  20   6       55.27       56.78     14.68 o 
  -2  20   6        2.93       -9.42      9.42 o 
  -1  20   6       34.79       49.27      8.03 o 
   0  20   6       97.38      119.43     13.99 o 
   1  20   6      229.39      246.58     71.87 o 
  -4  21   6      111.92      126.57     20.77 o 
  -3  21   6      195.12      193.32     23.54 o 
  -2  21   6       30.03       30.47     12.46 o 
  -1  21   6       12.41       21.62      5.12 o 
   0  21   6        3.14       -1.38      4.46 o 
   1  21   6       89.34      112.51     13.57 o 
  -3  22   6       17.36       19.11     12.74 o 
  -2  22   6        2.72        3.60     10.25 o 
  -1  22   6      167.69      190.61     11.08 o 
   0  22   6       67.25       67.18     10.52 o 
  -7   0   7      224.93      181.69     19.66 o 
  -5   0   7      912.22      945.76     23.07 o 
  -3   0   7        0.53       -0.65      2.56 o 
  -1   0   7       97.57      111.20      6.28 o 
   1   0   7      211.36      180.82     11.37 o 
   3   0   7      395.46      380.43     22.85 o 
  -8   1   7       16.73       22.99      7.05 o 
  -7   1   7      804.36      825.74     29.15 o 
  -6   1   7       42.09       35.20      5.42 o 
  -5   1   7       23.70       26.72      3.45 o 
  -4   1   7       65.71       45.48      3.49 o 
  -3   1   7        5.50        7.07      2.52 o 
  -2   1   7      154.06      141.89      5.83 o 
  -1   1   7       39.87       35.98      2.81 o 
   0   1   7      790.03      775.54     12.29 o 
   1   1   7      506.72      459.78     10.76 o 
   2   1   7      183.34      188.85      8.39 o 
   3   1   7      634.22      682.67     31.52 o 
   4   1   7       27.99       32.86      7.83 o 
  -8   2   7       27.74       32.54      6.49 o 
  -7   2   7      197.96      185.26     14.68 o 
  -6   2   7      157.64      138.41      9.46 o 
  -5   2   7      477.86      450.55     11.38 o 
  -4   2   7      174.68      166.79      6.97 o 
  -3   2   7       20.44       16.90      3.16 o 
  -2   2   7      921.79      877.57     14.85 o 
  -1   2   7      185.77      198.79      5.89 o 
   0   2   7     2721.04     2727.29     32.63 o 
   1   2   7       39.89       59.41      4.53 o 
   2   2   7     1256.17     1201.09     32.36 o 
   3   2   7      130.16      120.70      9.41 o 
   4   2   7      203.35      219.77     28.56 o 
  -8   3   7       85.44      113.57     10.21 o 
  -7   3   7     1544.85     1467.44     43.76 o 
  -6   3   7      431.16      390.73     15.78 o 
  -5   3   7     1309.00     1280.81     27.66 o 
  -4   3   7      635.75      592.53     11.34 o 
  -3   3   7       63.05       66.51      3.70 o 
  -2   3   7      269.16      272.90      7.02 o 
  -1   3   7     1922.19     1909.31     27.62 o 
   0   3   7       23.68       17.53      2.51 o 
   1   3   7       10.41       11.43      3.35 o 
   2   3   7       94.13       95.19      7.08 o 
   3   3   7        4.46        9.08      4.66 o 
   4   3   7       21.56       17.75     11.03 o 
  -8   4   7        0.05        5.21      6.61 o 
  -7   4   7      250.36      231.64     15.18 o 
  -6   4   7       44.64       53.38      6.47 o 
  -5   4   7      753.55      746.65     15.85 o 
  -4   4   7      335.96      354.77     11.13 o 
  -3   4   7       62.00       59.32      4.36 o 
  -2   4   7      352.31      336.62      7.43 o 
  -1   4   7     3970.89     4008.23     48.07 o 
   0   4   7        0.13        0.18      1.68 o 
   1   4   7      548.30      549.46     13.25 o 
   2   4   7      656.85      639.31     16.72 o 
   3   4   7       17.03       18.03      8.48 o 
   4   4   7      159.45      153.17     11.57 o 
  -8   5   7      509.48      549.00     24.69 o 
  -7   5   7      485.77      475.77     22.90 o 
  -6   5   7     3304.01     3280.74     65.07 o 
  -5   5   7      316.07      315.65      9.61 o 
  -4   5   7      115.83      128.22      7.15 o 
  -3   5   7     1334.31     1288.56     20.19 o 
  -2   5   7       78.42       89.07      5.31 o 
  -1   5   7       94.05       90.91      4.56 o 
   0   5   7       41.62       31.51      3.23 o 
   1   5   7     1064.96     1078.00     22.85 o 
   2   5   7        3.92        1.05      3.45 o 
   3   5   7        9.74        0.74      4.57 o 
   4   5   7      321.00      331.54     20.36 o 
  -8   6   7      127.51      133.30     10.79 o 
  -7   6   7       12.97       16.33      5.12 o 
  -6   6   7      367.30      429.69     15.56 o 
  -5   6   7      580.47      526.43     12.88 o 
  -4   6   7       15.21       16.53      3.19 o 
  -3   6   7     1336.34     1346.96     23.07 o 
  -2   6   7        0.37       -1.94      1.94 o 
  -1   6   7     2940.26     2917.76     36.50 o 
   0   6   7     2135.05     2189.47     40.69 o 
   1   6   7     2464.35     2409.21     42.80 o 
   2   6   7      146.89      142.43      8.45 o 
   3   6   7      145.49      126.62     15.87 o 
   4   6   7      118.09      117.95     10.31 o 
  -8   7   7      415.31      393.43     16.09 o 
  -7   7   7     1168.81     1177.52     25.98 o 
  -6   7   7     1491.55     1545.87     36.02 o 
  -5   7   7      689.40      727.08     17.14 o 
  -4   7   7     2325.60     2292.33     35.86 o 
  -3   7   7      825.62      867.92     16.81 o 
  -2   7   7        9.16        9.56      2.65 o 
  -1   7   7       40.83       53.38      3.68 o 
   0   7   7      101.90       93.29      5.19 o 
   1   7   7      134.11      160.48      8.46 o 
   2   7   7      266.52      286.49     12.35 o 
   3   7   7       47.89       57.35     12.93 o 
   4   7   7      241.34      242.76     17.40 o 
  -8   8   7       14.18       19.39      8.29 o 
  -7   8   7      293.97      244.82     11.17 o 
  -6   8   7       91.18       87.85      8.07 o 
  -5   8   7     1101.56     1089.08     22.86 o 
  -4   8   7      552.14      577.15     12.92 o 
  -3   8   7      140.86      148.48      9.23 o 
  -2   8   7     1211.51     1240.52     19.73 o 
  -1   8   7      155.60      180.39      7.56 o 
   0   8   7      161.81      137.77      6.79 o 
   1   8   7      211.60      218.53      9.39 o 
   2   8   7      402.62      388.78     12.68 o 
   3   8   7       10.48        5.77      5.03 o 
   4   8   7       15.13        9.29      5.61 o 
  -8   9   7       31.03       30.10      5.43 o 
  -7   9   7      220.07      200.45     10.15 o 
  -6   9   7      585.03      554.02     13.26 o 
  -5   9   7      742.97      770.10     17.67 o 
  -4   9   7       14.53       17.15      3.27 o 
  -3   9   7       10.24       17.90      2.90 o 
  -2   9   7      248.10      234.02      8.45 o 
  -1   9   7      178.22      178.33      6.77 o 
   0   9   7       15.62       29.07      4.02 o 
   1   9   7      423.45      453.34     15.04 o 
   2   9   7      228.95      241.81     10.37 o 
   3   9   7      329.57      303.11     14.01 o 
   4   9   7        8.65        9.91      5.64 o 
  -8  10   7       20.15       15.93      4.79 o 
  -7  10   7        0.07        1.76      3.48 o 
  -6  10   7       17.63       23.78      3.59 o 
  -5  10   7      155.88      162.30      7.78 o 
  -4  10   7     1018.47     1009.77     20.45 o 
  -3  10   7     1622.01     1668.37     45.71 o 
  -2  10   7      153.63      134.38      6.28 o 
  -1  10   7      558.31      577.91     13.03 o 
   0  10   7      710.79      657.76     15.58 o 
   1  10   7        1.37        4.17      4.32 o 
   2  10   7      117.49      110.02      8.86 o 
   3  10   7        4.00        2.54      4.75 o 
   4  10   7        1.75       21.30      7.06 o 
  -7  11   7       56.09       49.68      5.79 o 
  -6  11   7      210.91      243.42      8.58 o 
  -5  11   7      197.28      180.49     11.01 o 
  -4  11   7     2338.59     2380.89     40.93 o 
  -3  11   7       76.29       68.67      4.54 o 
  -2  11   7      263.29      254.86      8.33 o 
  -1  11   7       57.28       55.32      4.34 o 
   0  11   7      309.41      335.38     10.57 o 
   1  11   7       21.54       25.61      4.36 o 
   2  11   7      454.21      459.10     14.06 o 
   3  11   7       16.56       14.67      5.46 o 
  -7  12   7       75.28       87.06      7.62 o 
  -6  12   7       62.20       56.06      4.83 o 
  -5  12   7       52.50       53.20      3.88 o 
  -4  12   7     1963.15     1990.17     34.89 o 
  -3  12   7       12.21        8.87      2.56 o 
  -2  12   7        2.27        2.96      2.36 o 
  -1  12   7       41.83       36.19      4.04 o 
   0  12   7      234.46      238.50      8.99 o 
   1  12   7       64.04       74.21      6.91 o 
   2  12   7      139.49      142.07      8.48 o 
   3  12   7       36.40       20.54      7.43 o 
  -7  13   7       82.81       72.95      6.62 o 
  -6  13   7      186.88      182.85      7.12 o 
  -5  13   7      155.25      140.92      7.91 o 
  -4  13   7      284.07      333.62      9.43 o 
  -3  13   7       34.21       16.29      4.78 o 
  -2  13   7       68.32       80.03      9.47 o 
  -1  13   7      225.66      231.79      7.93 o 
   0  13   7       37.87       33.09      4.20 o 
   1  13   7        3.75        2.74      3.34 o 
   2  13   7       22.74       15.75      5.75 o 
   3  13   7      365.26      410.02     20.66 o 
  -7  14   7        4.56        1.12      3.16 o 
  -6  14   7      166.43      177.60      6.66 o 
  -5  14   7       46.69       55.41      3.34 o 
  -4  14   7       19.57       19.98      4.20 o 
  -3  14   7       95.59      105.09      6.91 o 
  -2  14   7     1558.73     1586.64     58.25 o 
  -1  14   7       76.00      102.86      5.38 o 
   0  14   7      131.05      135.07      8.18 o 
   1  14   7       75.92       78.74      6.20 o 
   2  14   7       74.50       97.73     20.63 o 
   3  14   7       16.46       13.14     20.36 o 
  -6  15   7      508.62      549.92     11.85 o 
  -5  15   7      107.55      109.29      8.41 o 
  -4  15   7      209.36      231.86     10.35 o 
  -3  15   7      446.95      450.83     30.24 o 
  -2  15   7       12.35       19.93      7.70 o 
  -1  15   7       21.80       17.56      4.17 o 
   0  15   7        5.89       -2.75      6.34 o 
   1  15   7       11.08       19.04      5.40 o 
   2  15   7      145.06      167.22     13.76 o 
  -6  16   7       13.34       13.18      5.04 o 
  -5  16   7      134.53      161.41      9.57 o 
  -4  16   7       14.10       15.03      4.85 o 
  -3  16   7      496.49      467.22     14.08 o 
  -2  16   7       25.24       21.58      6.65 o 
  -1  16   7      403.54      427.89     20.63 o 
   0  16   7       40.56       45.00      6.69 o 
   1  16   7      150.02      175.44     35.87 o 
   2  16   7      178.40      185.18     14.54 o 
  -6  17   7      213.54      221.59     14.25 o 
  -5  17   7        1.61       -2.59      6.37 o 
  -4  17   7       87.85       76.41      7.45 o 
  -3  17   7      500.34      484.09     14.26 o 
  -2  17   7       21.50       15.19      3.79 o 
  -1  17   7       99.99      125.83      9.53 o 
   0  17   7        0.15       14.37     13.71 o 
   1  17   7        3.55       12.93      6.02 o 
   2  17   7        1.28       -3.31      5.37 o 
  -5  18   7        0.79        5.13     10.11 o 
  -4  18   7       10.12       12.61      5.12 o 
  -3  18   7        3.35        1.82      2.91 o 
  -2  18   7      275.62      266.04     11.89 o 
  -1  18   7      454.91      394.20     16.48 o 
   0  18   7      582.01      555.39     21.21 o 
   1  18   7       38.96       37.49      7.62 o 
  -4  19   7        0.04        9.90      3.94 o 
  -3  19   7       27.18       52.90     15.23 o 
  -2  19   7        0.69       -2.59      3.42 o 
  -1  19   7        0.94        1.40      3.63 o 
   0  19   7        7.33       10.29      5.47 o 
  -4  20   7       41.00       46.53     16.06 o 
  -3  20   7        0.32       -3.32     10.80 o 
  -2  20   7       70.87       70.63     16.62 o 
  -1  20   7      120.66      131.85      9.53 o 
   0  20   7      176.55      177.72     31.16 o 
  -2  21   7       32.00       46.25     14.40 o 
  -8   0   8     1348.18     1455.45     65.64 o 
  -6   0   8      361.43      358.17     24.93 o 
  -4   0   8        0.15       -0.28      4.06 o 
  -2   0   8      445.40      412.92     16.76 o 
   0   0   8       71.21       50.50      5.93 o 
   2   0   8      492.33      445.64     29.08 o 
  -8   1   8      214.01      201.09     17.14 o 
  -7   1   8     1010.68     1041.81     35.73 o 
  -6   1   8     1545.91     1561.23     36.78 o 
  -5   1   8        5.34       13.40      3.46 o 
  -4   1   8      137.70      155.62      7.09 o 
  -3   1   8       65.22       77.99      6.47 o 
  -2   1   8      114.94      129.91      6.32 o 
  -1   1   8      772.74      803.08     15.92 o 
   0   1   8      345.96      409.55     11.32 o 
   1   1   8      213.82      221.90     16.14 o 
   2   1   8      151.59      159.52     13.31 o 
   3   1   8      400.69      402.23     21.05 o 
  -8   2   8        3.35        1.94      5.68 o 
  -7   2   8        0.17        9.08      5.58 o 
  -6   2   8       82.64       84.48      7.81 o 
  -5   2   8       28.34       28.63      4.22 o 
  -4   2   8        0.04       -1.32      2.47 o 
  -3   2   8      424.90      416.19     15.42 o 
  -2   2   8      284.96      274.80      8.79 o 
  -1   2   8      533.49      587.34     15.74 o 
   0   2   8        2.58       -2.75      2.75 o 
   1   2   8        3.71        0.43      3.38 o 
   2   2   8        9.22        6.18      4.60 o 
   3   2   8       12.41       -1.26      9.14 o 
  -8   3   8      834.08      853.45     32.12 o 
  -7   3   8        5.03       11.96      6.15 o 
  -6   3   8       90.61      101.16      8.44 o 
  -5   3   8      507.94      519.45     12.89 o 
  -4   3   8      353.78      344.17     10.20 o 
  -3   3   8        5.19        1.29      2.75 o 
  -2   3   8      139.84      149.00      7.19 o 
  -1   3   8       42.54       57.55      5.35 o 
   0   3   8        0.74        0.45      3.72 o 
   1   3   8       40.37       41.23      5.17 o 
   2   3   8      488.85      479.34     16.98 o 
   3   3   8       68.60       73.67     10.48 o 
  -8   4   8      351.94      356.01     19.87 o 
  -7   4   8      299.07      301.02     17.13 o 
  -6   4   8      210.18      222.37     13.65 o 
  -5   4   8        2.42        1.82      3.20 o 
  -4   4   8       13.08       13.36      3.35 o 
  -3   4   8      136.85      116.37      6.44 o 
  -2   4   8     1905.38     1820.31     30.08 o 
  -1   4   8      240.65      203.66      7.67 o 
   0   4   8       43.64       52.77      5.35 o 
   1   4   8        4.18        5.70      3.93 o 
   2   4   8      212.44      199.65     23.05 o 
   3   4   8        1.83       -2.91      5.38 o 
  -8   5   8        1.95        5.36      4.80 o 
  -7   5   8     2058.43     2143.10     47.28 o 
  -6   5   8        1.44       -0.14      2.98 o 
  -5   5   8       74.11       76.85      6.13 o 
  -4   5   8      126.38      133.25      8.32 o 
  -3   5   8      227.43      208.10      7.78 o 
  -2   5   8      202.09      185.62      9.19 o 
  -1   5   8      441.91      494.63     13.49 o 
   0   5   8      129.14      143.67      8.26 o 
   1   5   8       41.24       52.40      5.70 o 
   2   5   8      134.68      121.61      9.70 o 
   3   5   8      512.98      514.59     18.68 o 
  -8   6   8      106.19      100.99      9.85 o 
  -7   6   8      333.07      320.21     14.17 o 
  -6   6   8       42.32       42.39      5.36 o 
  -5   6   8       43.45       45.13      5.11 o 
  -4   6   8     1696.13     1677.46     31.64 o 
  -3   6   8      172.82      168.56      9.80 o 
  -2   6   8      364.03      353.23     13.90 o 
  -1   6   8      179.66      214.66      9.08 o 
   0   6   8        1.96        5.35      3.84 o 
   1   6   8       21.73        8.74      3.90 o 
   2   6   8       51.18       72.56      8.14 o 
   3   6   8        9.25        9.86     11.71 o 
  -8   7   8      282.19      244.81     24.75 o 
  -7   7   8        6.20        8.80      8.57 o 
  -6   7   8        5.24        3.12      3.40 o 
  -5   7   8      298.10      289.02     15.47 o 
  -4   7   8      308.02      314.93     10.51 o 
  -3   7   8      154.64      163.71      9.37 o 
  -2   7   8      319.91      296.82     10.14 o 
  -1   7   8     3787.83     3751.69     61.97 o 
   0   7   8      521.85      513.77     15.59 o 
   1   7   8       10.70       16.38      4.28 o 
   2   7   8      123.14      122.01     10.35 o 
   3   7   8       67.92       78.65      8.99 o 
  -7   8   8       50.19       48.70      7.96 o 
  -6   8   8      175.58      188.41      9.77 o 
  -5   8   8      772.02      764.01     18.27 o 
  -4   8   8       28.80       24.76      4.07 o 
  -3   8   8     1516.63     1533.03     29.19 o 
  -2   8   8      217.05      240.83     13.67 o 
  -1   8   8     1277.18     1281.52     25.68 o 
   0   8   8       51.60       35.18      4.79 o 
   1   8   8       99.40      107.43     17.77 o 
   2   8   8      276.41      269.05     15.45 o 
   3   8   8      162.95      141.27     15.79 o 
  -7   9   8      489.03      456.02     14.54 o 
  -6   9   8       54.18       48.80      7.10 o 
  -5   9   8        0.02        2.66      4.63 o 
  -4   9   8        5.25        7.51      3.19 o 
  -3   9   8      773.77      782.37     21.97 o 
  -2   9   8      226.81      268.85      9.76 o 
  -1   9   8      275.46      256.26      9.66 o 
   0   9   8        0.34        7.45      3.57 o 
   1   9   8        4.16        4.56      3.69 o 
   2   9   8     1252.97     1247.43     31.97 o 
   3   9   8      164.28      199.77     13.26 o 
  -7  10   8      124.70       92.42      6.46 o 
  -6  10   8      697.66      697.42     15.46 o 
  -5  10   8        0.28        5.27      3.10 o 
  -4  10   8     1660.43     1646.26     30.86 o 
  -3  10   8     1273.62     1290.47     25.42 o 
  -2  10   8      197.28      202.27     13.75 o 
  -1  10   8      151.92      165.44      8.04 o 
   0  10   8       68.57       90.54      7.92 o 
   1  10   8      276.11      275.60     10.96 o 
   2  10   8      164.01      159.23     11.52 o 
  -7  11   8      121.95      126.57      7.18 o 
  -6  11   8        1.89        4.56      2.90 o 
  -5  11   8       17.24       19.78      3.96 o 
  -4  11   8       24.12       20.20      3.49 o 
  -3  11   8      231.91      222.30      8.56 o 
  -2  11   8      468.09      446.36     15.51 o 
  -1  11   8       19.03       13.20      3.58 o 
   0  11   8      369.26      376.98     12.19 o 
   1  11   8      153.74      151.38     10.19 o 
   2  11   8      144.58      147.26      9.29 o 
  -7  12   8       73.30       90.75      6.13 o 
  -6  12   8       87.23       79.09      5.94 o 
  -5  12   8       98.05      110.81      6.40 o 
  -4  12   8     1148.62     1143.06     23.06 o 
  -3  12   8     1323.00     1329.44     25.53 o 
  -2  12   8      201.21      198.83     14.50 o 
  -1  12   8        1.11        6.60      3.24 o 
   0  12   8       62.04       63.43      5.69 o 
   1  12   8      288.64      279.50     11.01 o 
   2  12   8      346.09      359.51     13.15 o 
  -6  13   8      111.82      110.63      9.04 o 
  -5  13   8        2.45        6.51      2.40 o 
  -4  13   8       39.15       50.63      4.34 o 
  -3  13   8      468.04      475.48     13.75 o 
  -2  13   8      425.67      403.29     15.47 o 
  -1  13   8      121.15      122.75      6.89 o 
   0  13   8       65.45       53.58      5.36 o 
   1  13   8      134.32      134.38      8.40 o 
   2  13   8      848.32      839.70     28.29 o 
  -6  14   8        3.62       11.79      2.89 o 
  -5  14   8      369.14      346.07     12.07 o 
  -4  14   8      133.75      103.87     10.77 o 
  -3  14   8      254.63      250.81     11.61 o 
  -2  14   8       82.73       91.64      6.08 o 
  -1  14   8      501.10      484.81     14.07 o 
   0  14   8        0.53        1.16      2.92 o 
   1  14   8        1.95        0.10      3.44 o 
  -6  15   8       96.70      110.08     12.69 o 
  -5  15   8       74.77       91.31      8.70 o 
  -4  15   8       32.18       31.89      5.36 o 
  -3  15   8       73.48       65.70      6.53 o 
  -2  15   8       12.53        6.37      4.63 o 
  -1  15   8       33.78       25.49      4.87 o 
   0  15   8       98.58      109.54      6.93 o 
   1  15   8      247.52      302.91     17.47 o 
  -5  16   8       70.23       96.91     12.08 o 
  -4  16   8      909.72      931.38     24.66 o 
  -3  16   8       80.40       85.38      7.12 o 
  -2  16   8       10.87        8.91      4.20 o 
  -1  16   8      366.81      405.77     14.89 o 
   0  16   8      177.63      204.85     13.59 o 
  -5  17   8       24.21       24.63     10.25 o 
  -4  17   8        0.03        2.72      4.13 o 
  -3  17   8       74.15       90.59      8.40 o 
  -2  17   8      258.16      225.49     12.57 o 
  -1  17   8       42.94       35.42      6.66 o 
   0  17   8       12.50       15.23     15.37 o 
  -4  18   8        7.72        2.62      4.39 o 
  -3  18   8      284.72      324.48     18.00 o 
  -2  18   8       63.69       64.54      7.32 o 
  -1  18   8      494.13      476.77     31.02 o 
  -7   0   9      362.88      412.40     30.19 o 
  -5   0   9       59.09       59.55     11.91 o 
  -3   0   9      345.21      343.34     17.17 o 
  -1   0   9      110.94      116.88     15.51 o 
   1   0   9       21.02       68.69     13.57 o 
  -7   1   9       21.96       19.68     12.32 o 
  -6   1   9       23.78       35.80      7.43 o 
  -5   1   9      178.09      169.28     10.96 o 
  -4   1   9        6.35        6.40      3.67 o 
  -3   1   9      123.96      138.80      8.16 o 
  -2   1   9      203.91      216.09     12.09 o 
  -1   1   9       86.39       71.75      7.29 o 
   0   1   9      724.13      724.13     26.34 o 
   1   1   9        8.49        9.73      6.25 o 
   2   1   9      596.54      580.74     24.76 o 
  -7   2   9        0.05        2.77      7.34 o 
  -6   2   9      485.00      478.94     21.74 o 
  -5   2   9     1003.90      959.93     25.53 o 
  -4   2   9     1851.52     1764.98     39.53 o 
  -3   2   9      406.47      348.02     13.53 o 
  -2   2   9       38.34       18.93      4.80 o 
  -1   2   9       48.46       53.34      6.71 o 
   0   2   9       80.97       64.66      9.07 o 
   1   2   9       12.37        7.19      5.97 o 
   2   2   9      126.60      120.71     13.02 o 
  -7   3   9       19.11       18.45      6.72 o 
  -6   3   9       46.60       46.64      6.58 o 
  -5   3   9       66.30       71.12      7.23 o 
  -4   3   9       21.09        7.36      3.76 o 
  -3   3   9      130.81      147.08      9.56 o 
  -2   3   9      131.43      141.15     11.79 o 
  -1   3   9      878.25      921.47     29.87 o 
   0   3   9        3.88        0.72      8.17 o 
   1   3   9     1053.24     1017.94     34.62 o 
   2   3   9       81.41       56.49      9.79 o 
  -7   4   9      518.42      552.51     23.96 o 
  -6   4   9       68.23       75.87      7.94 o 
  -5   4   9       59.52       64.68      7.24 o 
  -4   4   9       62.51       59.00      6.55 o 
  -3   4   9      248.26      228.91      9.91 o 
  -2   4   9       38.48       52.34      6.52 o 
  -1   4   9      581.62      574.37     15.70 o 
   0   4   9       18.09       14.14      5.11 o 
   1   4   9       31.49       19.69      6.56 o 
   2   4   9      383.96      413.95     20.54 o 
  -7   5   9      195.09      219.58     16.93 o 
  -6   5   9        5.49        8.97      4.40 o 
  -5   5   9        2.41        9.97      4.10 o 
  -4   5   9        2.84       -0.35      3.16 o 
  -3   5   9        5.04        3.04      3.30 o 
  -2   5   9        3.27        2.35      3.27 o 
  -1   5   9       57.67       70.11      6.42 o 
   0   5   9      171.84      168.47     13.99 o 
   1   5   9       15.54       21.05      6.46 o 
   2   5   9      193.97      215.33     16.76 o 
  -7   6   9      304.63      312.12     17.90 o 
  -6   6   9      296.35      267.61     12.94 o 
  -5   6   9      133.52      138.27      9.54 o 
  -4   6   9        3.13        3.48      3.76 o 
  -3   6   9       81.67       83.02      7.59 o 
  -2   6   9       35.66       20.86      4.17 o 
  -1   6   9       38.82       41.71      5.35 o 
   0   6   9        0.09        1.47      5.50 o 
   1   6   9      130.20      113.82      9.64 o 
   2   6   9       35.81       20.23      7.10 o 
  -7   7   9        0.05        3.19      4.16 o 
  -6   7   9      142.38      125.40      9.38 o 
  -5   7   9      375.81      355.18     12.19 o 
  -4   7   9       67.46       69.43      6.10 o 
  -3   7   9      438.87      423.38     15.31 o 
  -2   7   9       92.26      121.97      7.51 o 
  -1   7   9      265.56      301.29     11.13 o 
   0   7   9      140.86      135.33      8.60 o 
   1   7   9      183.05      173.10     14.06 o 
   2   7   9       13.23        8.80      6.54 o 
  -7   8   9      658.23      687.63     21.61 o 
  -6   8   9      526.28      505.86     17.20 o 
  -5   8   9       20.73       21.85      4.34 o 
  -4   8   9      391.63      414.90     12.74 o 
  -3   8   9      138.29      141.60     13.40 o 
  -2   8   9       19.22       11.57      4.22 o 
  -1   8   9        8.68        4.05      3.54 o 
   0   8   9      260.18      255.08     11.16 o 
   1   8   9       10.15        7.24      6.74 o 
  -6   9   9      428.99      417.71     15.04 o 
  -5   9   9       96.45       86.25      6.92 o 
  -4   9   9        2.04        5.78      3.68 o 
  -3   9   9      121.85      111.11      9.11 o 
  -2   9   9       41.10       43.00      5.24 o 
  -1   9   9       13.33       12.32      4.32 o 
   0   9   9      233.59      239.68     10.45 o 
   1   9   9       33.57       32.86      6.42 o 
  -6  10   9        0.07        2.75      3.64 o 
  -5  10   9      938.35      962.34     21.83 o 
  -4  10   9       18.82       28.44      4.34 o 
  -3  10   9      325.59      339.33     15.79 o 
  -2  10   9        0.99        2.22      3.26 o 
  -1  10   9       48.47       52.79      5.52 o 
   0  10   9        2.73        5.25      3.98 o 
   1  10   9       10.92        7.44      4.31 o 
  -6  11   9      346.23      337.65     12.11 o 
  -5  11   9      119.55      119.28      7.58 o 
  -4  11   9     1933.14     1886.51     35.24 o 
  -3  11   9       51.92       52.14      5.26 o 
  -2  11   9      174.29      170.69      8.63 o 
  -1  11   9        5.75        7.01      3.37 o 
   0  11   9      116.26      153.43      9.18 o 
   1  11   9       12.25       21.48      5.60 o 
  -6  12   9       51.47       54.17      4.88 o 
  -5  12   9      684.23      642.14     18.19 o 
  -4  12   9      901.70      951.35     20.99 o 
  -3  12   9        0.14       -0.30      4.64 o 
  -2  12   9      306.03      288.54     25.27 o 
  -1  12   9       26.43       23.10      4.56 o 
   0  12   9        0.27       -3.36      3.36 o 
  -5  13   9       60.11       65.38      5.98 o 
  -4  13   9      508.51      504.15     13.49 o 
  -3  13   9      528.15      583.43     17.75 o 
  -2  13   9      406.96      462.37     19.99 o 
  -1  13   9      215.84      226.72      9.59 o 
   0  13   9       15.01        7.61      4.84 o 
  -5  14   9       41.24       30.33      6.08 o 
  -4  14   9      381.26      376.92     18.99 o 
  -3  14   9        3.69        5.79      2.91 o 
  -2  14   9       18.20       13.38      9.75 o 
  -1  14   9      165.39      175.35      9.88 o 
  -4  15   9      572.62      577.73     21.28 o 
  -3  15   9      140.55      133.34      9.70 o 
  -2  15   9        0.13        1.27      3.32 o 
  -1  15   9      673.20      710.27     22.14 o 
  -3  16   9      191.93      186.82     12.96 o 
  -2  16   9       55.41       71.03      9.89 o 
  -6   0  10      496.96      492.17     31.57 o 
  -4   0  10      170.60      122.42     17.73 o 
  -2   0  10     1321.81     1250.50     54.56 o 
   0   0  10     1243.39     1275.43     56.22 o 
  -6   1  10      171.66      152.40     13.99 o 
  -5   1  10        4.42        5.97      5.05 o 
  -4   1  10        7.19        8.52      5.67 o 
  -3   1  10      150.89      152.62     21.33 o 
  -2   1  10       96.94       98.53     11.05 o 
  -1   1  10      245.03      214.65     22.16 o 
   0   1  10       10.42       10.13      7.20 o 
   1   1  10       12.05        7.96      6.36 o 
  -6   2  10      102.92      107.64     14.96 o 
  -5   2  10      169.83      165.78     14.19 o 
  -4   2  10       17.68       20.45      6.23 o 
  -3   2  10        0.01       -2.29      4.85 o 
  -2   2  10      268.91      285.00     23.27 o 
  -1   2  10      406.85      459.21     29.08 o 
   0   2  10      132.47      139.04     15.37 o 
   1   2  10        4.43        4.67      6.43 o 
  -6   3  10       91.56      106.23     12.01 o 
  -5   3  10       24.74       21.60      8.31 o 
  -4   3  10      223.67      249.38     13.01 o 
  -3   3  10        8.25        5.54      4.26 o 
  -2   3  10      722.09      735.90     39.61 o 
  -1   3  10       11.77       12.46      5.88 o 
   0   3  10       24.89       15.62      6.79 o 
  -6   4  10       43.95       54.20      9.00 o 
  -5   4  10       61.76       54.63      6.75 o 
  -4   4  10       65.83       61.44      7.09 o 
  -3   4  10      186.48      163.69     10.96 o 
  -2   4  10       47.12       36.15      6.28 o 
  -1   4  10      620.70      655.96     25.65 o 
   0   4  10     1135.26     1219.76     54.29 o 
  -6   5  10        9.34        1.55      6.51 o 
  -5   5  10      521.74      543.06     18.31 o 
  -4   5  10      139.17      166.67     11.06 o 
  -3   5  10        0.39        4.71      3.93 o 
  -2   5  10        4.31        5.75      4.91 o 
  -1   5  10      461.63      423.48     19.95 o 
   0   5  10       45.67       50.68     12.46 o 
  -6   6  10       77.64       81.23     16.27 o 
  -5   6  10       44.20       50.51      7.42 o 
  -4   6  10       17.52       27.09      5.48 o 
  -3   6  10        0.56       -2.38      3.75 o 
  -2   6  10       22.64       30.70      5.69 o 
  -1   6  10      258.68      260.18     16.40 o 
   0   6  10       23.85       30.61     13.02 o 
  -6   7  10      870.96      861.75     24.50 o 
  -5   7  10        5.68        3.85      4.08 o 
  -4   7  10       99.53      110.21     16.33 o 
  -3   7  10      597.56      550.90     22.28 o 
  -2   7  10      124.83      118.73      9.26 o 
  -1   7  10        5.26       10.87      7.46 o 
   0   7  10      134.91      159.61     14.12 o 
  -5   8  10       42.52       53.03      8.19 o 
  -4   8  10       66.90       76.25      8.79 o 
  -3   8  10      908.88      946.00     30.99 o 
  -2   8  10       69.84       58.65      6.99 o 
  -1   8  10      129.70      134.14     14.01 o 
   0   8  10        5.10        2.77      7.76 o 
  -5   9  10       18.31       15.96      7.92 o 
  -4   9  10      881.20      894.67     24.02 o 
  -3   9  10       22.31       32.35      6.91 o 
  -2   9  10       13.65       20.09      5.23 o 
  -1   9  10       17.16        6.64      5.22 o 
  -5  10  10        2.27        0.39      3.84 o 
  -4  10  10        8.95        9.61      4.22 o 
  -3  10  10       52.17       52.99      7.94 o 
  -2  10  10        1.45       -3.18      3.53 o 
  -1  10  10        2.11       -4.91      4.91 o 
  -4  11  10      500.54      573.69     24.90 o 
  -3  11  10      107.59      121.33      7.92 o 
  -2  11  10       33.57       38.24      5.36 o 
  -3  12  10        5.33        3.13      3.57 o 
  -2  12  10       73.53       64.25      6.25 o 
  -5   0  11       30.07       29.08     10.52 o 
  -3   0  11      241.21      256.75     25.20 o 
  -5   1  11       75.39       63.29     13.02 o 
  -4   1  11      439.81      458.93     28.53 o 
  -3   1  11       32.69       27.38      7.33 o 
  -2   1  11        3.19        4.07      5.38 o 
  -4   2  11      291.82      280.68     17.97 o 
  -3   2  11      303.23      293.26     31.16 o 
  -2   2  11     1359.04     1387.42     48.33 o 
  -4   3  11      305.31      251.94     18.11 o 
  -3   3  11       92.63       73.48     10.47 o 
  -2   3  11        0.35        5.82      8.03 o 
  -4   4  11      257.77      281.46     17.82 o 
  -3   4  11       62.05       52.19      9.20 o 
  -2   4  11      172.81      182.80     22.43 o 
  -4   5  11       95.45       89.48     11.05 o 
  -3   5  11        0.02       -1.09      8.03 o 
                                                 
